# Supplementary material for: (5Z)-5-(2-Methyl­benzyl­idene)-3-phenyl-2-thioxo-1,3-thia­zolidin-4-one
Source: Acta Crystallogr Sect E Struct Rep Online. 2009 Oct 31;65(Pt 11):o2917. doi: 10.1107/S1600536809044304 (PMC2971373; doi:10.1107/S1600536809044304)
Supplement: Supplementary file 2 [file e-65-o2917-Isup2.hkl]

#
# h,k,l, Fc-squared, Fo-squared, sigma(Fo-squared) and status flag
#
data_I
_shelx_title ' BS14 in P2(1)/c'
_shelx_refln_list_code          4
_shelx_F_calc_maximum      137.66
_exptl_crystal_F_000       648.00
_reflns_d_resolution_high  0.7498
 
loop_
 _symmetry_equiv_pos_as_xyz
 'x, y, z'
 '-x, y+1/2, -z+1/2'
 '-x, -y, -z'
 'x, -y-1/2, z-1/2'
 
_cell_length_a     9.8317
_cell_length_b    16.6317
_cell_length_c     9.3865
_cell_angle_alpha  90.000
_cell_angle_beta   93.541
_cell_angle_gamma  90.000
 
_shelx_F_squared_multiplier     1.000
 
loop_
 _refln_index_h
 _refln_index_k
 _refln_index_l
 _refln_F_squared_calc
 _refln_F_squared_meas
 _refln_F_squared_sigma
 _refln_observed_status
   1   0   0     2843.28     1787.15     50.49 o
   2   0   0      260.92      279.75      3.58 o
   3   0   0      864.98      885.02     10.14 o
   4   0   0       37.88       28.19      1.45 o
   5   0   0       45.63       72.66      2.46 o
   6   0   0     1076.02     1090.14     17.74 o
   7   0   0      525.43      537.12     10.65 o
   8   0   0     1935.10     1798.59     33.02 o
   9   0   0      938.75      862.29     18.88 o
  10   0   0        0.44        0.74      3.03 o
  11   0   0       30.44       26.80      5.13 o
  12   0   0      387.40      419.34     25.23 o
  13   0   0        7.67       -2.95      8.01 o
   1   1   0     6502.61     6591.90     69.47 o
   2   1   0     7562.64     7796.83     59.33 o
   3   1   0        0.61       -0.13      0.51 o
   4   1   0     1276.51     1320.46     11.93 o
   5   1   0      826.81      933.05      9.50 o
   6   1   0      764.99      701.46      7.79 o
   7   1   0     1158.29     1122.73     12.41 o
   8   1   0       28.63       28.11      2.26 o
   9   1   0      129.56      141.72      5.19 o
  10   1   0        1.64       -1.36      2.06 o
  11   1   0       13.14       14.21      3.85 o
  12   1   0       16.74       12.05      6.35 o
  13   1   0       30.70       26.73      7.17 o
   0   2   0       26.36       21.73      2.75 o
   1   2   0     4205.45     4188.63     39.15 o
   2   2   0      152.18      156.08      2.02 o
   3   2   0     2805.29     2850.38     22.23 o
   4   2   0      957.65     1036.03      9.17 o
   5   2   0     1850.96     1907.66     17.82 o
   6   2   0      735.25      750.43      8.18 o
   7   2   0       16.85       22.91      1.67 o
   8   2   0      154.22      155.81      4.35 o
   9   2   0        2.26        5.30      2.07 o
  10   2   0       47.02       43.00      3.68 o
  11   2   0        3.58        9.61      3.19 o
  12   2   0        1.26       -2.33      3.74 o
  13   2   0       53.06       50.51      8.29 o
   1   3   0      851.50      886.21      7.76 o
   2   3   0     1832.80     1834.64     15.70 o
   3   3   0      984.34     1089.68      9.00 o
   4   3   0     5973.38     6158.96     53.96 o
   5   3   0       96.30      103.10      2.30 o
   6   3   0       16.91       21.82      1.42 o
   7   3   0      800.42      762.85      9.10 o
   8   3   0       29.90       30.36      2.37 o
   9   3   0        7.65        3.68      2.07 o
  10   3   0       43.96       42.04      3.92 o
  11   3   0        7.30       10.61      3.31 o
  12   3   0       46.36       40.94      5.71 o
   0   4   0       36.62       45.33      1.40 o
   1   4   0      874.82      900.11      7.55 o
   2   4   0     3689.00     3761.32     31.54 o
   3   4   0     2858.50     2831.57     26.68 o
   4   4   0      921.51      902.66      9.44 o
   5   4   0      152.34      153.17      2.99 o
   6   4   0       34.96       25.97      1.56 o
   7   4   0      133.33      138.21      3.26 o
   8   4   0       20.76       22.95      2.33 o
   9   4   0        2.33        0.12      2.17 o
  10   4   0      488.33      462.24     11.42 o
  11   4   0      154.29      175.83      7.40 o
  12   4   0      111.18      120.85      7.92 o
   1   5   0     1030.88     1098.57      9.98 o
   2   5   0      340.52      370.29      3.67 o
   3   5   0       19.60       50.11      1.35 o
   4   5   0     2277.54     2173.80     21.09 o
   5   5   0     1146.80     1105.63     12.28 o
   6   5   0       85.73       99.84      2.68 o
   7   5   0      322.70      313.62      5.29 o
   8   5   0     1352.57     1302.10     16.59 o
   9   5   0       11.59        8.22      2.39 o
  10   5   0      168.44      153.21      6.59 o
  11   5   0        2.88        8.25      3.36 o
  12   5   0       32.45       32.33      5.25 o
   0   6   0     2008.64     2035.09     23.29 o
   1   6   0       81.82       75.38      1.23 o
   2   6   0     2690.93     2829.91     23.98 o
   3   6   0     4488.92     4774.17     42.00 o
   4   6   0       46.86       52.60      1.63 o
   5   6   0      301.40      301.94      4.60 o
   6   6   0      235.94      228.36      4.07 o
   7   6   0        3.46       -1.33      1.33 o
   8   6   0      326.57      299.33      6.59 o
   9   6   0       82.30       84.08      4.74 o
  10   6   0      212.65      202.19      7.45 o
  11   6   0       91.63       99.57      5.95 o
  12   6   0        0.05       -1.17      3.53 o
   1   7   0       24.44       18.52      0.69 o
   2   7   0      960.20      996.34      8.91 o
   3   7   0     1605.17     1742.92     16.03 o
   4   7   0      365.87      340.06      4.19 o
   5   7   0       58.55       56.18      1.83 o
   6   7   0       10.03       13.39      1.60 o
   7   7   0      178.29      194.08      4.92 o
   8   7   0      182.56      182.23      5.66 o
   9   7   0        1.87        7.25      2.79 o
  10   7   0        8.93        9.15      3.17 o
  11   7   0        0.03       -1.38      3.08 o
  12   7   0        0.33       -0.44      3.46 o
   0   8   0     2111.11     2132.13     26.88 o
   1   8   0      638.59      610.35      7.12 o
   2   8   0     1074.19     1176.48     12.36 o
   3   8   0      160.30      191.33      2.73 o
   4   8   0     1145.43     1209.35     12.70 o
   5   8   0        1.72        0.95      1.00 o
   6   8   0      365.59      348.73      5.67 o
   7   8   0      263.97      245.48      6.14 o
   8   8   0      308.93      309.20      8.34 o
   9   8   0      131.66      110.82     12.10 o
  10   8   0       14.94        7.74      3.17 o
  11   8   0      136.52      131.94      6.66 o
  12   8   0       12.41       14.26      3.99 o
   1   9   0      343.16      315.33      3.75 o
   2   9   0      663.48      639.01      7.28 o
   3   9   0      148.04      127.90      2.33 o
   4   9   0      163.85      201.67      3.00 o
   5   9   0      122.26      112.91      2.54 o
   6   9   0      485.27      474.64      6.62 o
   7   9   0      544.51      545.11     11.46 o
   8   9   0       38.88       43.29      3.70 o
   9   9   0       47.50       44.27      3.63 o
  10   9   0        0.02       -1.61      2.71 o
  11   9   0        0.05       -2.59      3.03 o
   0  10   0     5800.39     6002.22     82.76 o
   1  10   0       57.81       40.28      1.15 o
   2  10   0       47.44       40.18      1.44 o
   3  10   0        2.62        2.55      1.13 o
   4  10   0       10.77       11.82      1.41 o
   5  10   0      102.03      106.31      3.81 o
   6  10   0      196.42      197.27      5.95 o
   7  10   0      280.90      274.53      7.67 o
   8  10   0      141.40      131.91      5.70 o
   9  10   0       74.18       73.81      4.24 o
  10  10   0        0.27        3.79      3.49 o
  11  10   0        0.74       -3.29      3.69 o
   1  11   0     1094.48     1102.46     11.80 o
   2  11   0      339.35      351.12      5.04 o
   3  11   0       19.07       19.89      1.45 o
   4  11   0      307.96      317.08      5.12 o
   5  11   0      165.19      146.55      4.51 o
   6  11   0      158.95      149.34      4.70 o
   7  11   0      277.65      264.67      7.59 o
   8  11   0       10.18        7.62      3.01 o
   9  11   0        0.07       -2.74      2.74 o
  10  11   0        2.76       -0.34      3.53 o
  11  11   0       67.02       84.77      6.63 o
   0  12   0      416.22      449.80      7.10 o
   1  12   0        8.89        8.32      1.41 o
   2  12   0      745.51      716.99     12.68 o
   3  12   0     1020.54     1051.80     12.87 o
   4  12   0        4.74       -0.94      1.45 o
   5  12   0       96.29      101.88      4.69 o
   6  12   0      120.73      128.30      4.43 o
   7  12   0        3.55        1.73      2.90 o
   8  12   0       51.38       53.67      4.83 o
   9  12   0       11.66       18.72      4.61 o
  10  12   0        8.70        4.19      3.87 o
  11  12   0        8.70        8.02      5.61 o
   1  13   0      399.32      432.78      6.57 o
   2  13   0        2.36        2.94      1.29 o
   3  13   0      435.92      416.29      6.57 o
   4  13   0     1270.60     1239.52     17.65 o
   5  13   0      154.57      155.60      4.96 o
   6  13   0      352.84      337.68      9.69 o
   7  13   0       23.02       19.95      3.71 o
   8  13   0       20.14       20.03      3.97 o
   9  13   0      129.03      144.88      7.56 o
  10  13   0       54.36       62.15      8.52 o
   0  14   0       33.51       28.83      4.11 o
   1  14   0      173.10      170.85      3.53 o
   2  14   0      149.16      148.78      3.67 o
   3  14   0      781.63      770.55     13.08 o
   4  14   0        5.31        4.87      2.14 o
   5  14   0      114.17       97.23      4.73 o
   6  14   0       37.49       44.50      6.04 o
   7  14   0        6.20        6.11      3.33 o
   8  14   0        0.85        0.65      3.52 o
   9  14   0       44.23       46.49      6.30 o
  10  14   0       86.90       94.71      6.60 o
   1  15   0       26.02       27.46      2.00 o
   2  15   0        2.46        0.94      1.97 o
   3  15   0        1.79        2.07      2.13 o
   4  15   0      608.39      607.05     11.31 o
   5  15   0       74.13       77.90      3.93 o
   6  15   0      170.85      150.35      6.78 o
   7  15   0        3.21        1.14      3.19 o
   8  15   0       93.26       76.94      5.80 o
   9  15   0       21.94       25.88     10.46 o
   0  16   0      489.51      480.30     10.81 o
   1  16   0       96.30       90.58      3.48 o
   2  16   0        8.09        1.79      2.17 o
   3  16   0      365.92      369.86      8.04 o
   4  16   0       17.09       13.21      2.63 o
   5  16   0      216.34      218.97      7.76 o
   6  16   0       61.35       71.49      5.05 o
   7  16   0       95.29       93.67      6.02 o
   8  16   0       12.95       20.37      4.78 o
   9  16   0       10.87        7.56     16.51 o
   1  17   0      328.21      326.85      9.98 o
   2  17   0      146.80      163.58      6.31 o
   3  17   0        1.51        1.11      2.94 o
   4  17   0        3.77        1.78      2.95 o
   5  17   0        0.02        1.27      3.79 o
   6  17   0       47.50       45.61      4.72 o
   7  17   0       68.67       75.37      5.82 o
   8  17   0       16.01       14.98      4.47 o
   0  18   0      208.27      213.59      8.58 o
   1  18   0      126.90      140.62      5.40 o
   2  18   0        7.09       10.22      3.13 o
   3  18   0       12.96       10.77      3.18 o
   4  18   0       17.64       17.64      3.62 o
   5  18   0        1.47       -0.56      3.24 o
   6  18   0       17.63       22.27      4.26 o
   7  18   0        2.32       -0.19      5.57 o
   1  19   0      101.77      117.87      5.64 o
   2  19   0       33.23       37.03      3.99 o
   3  19   0        1.21        3.48      3.42 o
   4  19   0       34.42       32.67      4.09 o
   5  19   0       22.04       24.23      4.16 o
   6  19   0       21.90       21.82      4.41 o
   0  20   0        4.00        9.07      3.81 o
   1  20   0        0.61        5.34      3.27 o
   2  20   0       25.86       27.16      5.72 o
   3  20   0        8.01       10.46      3.60 o
   4  20   0        1.98       -2.92      4.49 o
   5  20   0        0.71       -3.59      3.59 o
   1  21   0        1.63        1.14      3.22 o
   2  21   0        8.23       10.13      3.60 o
   3  21   0        7.55        4.04      3.66 o
   4  21   0       10.90       10.44      4.01 o
   0  22   0        0.00       -0.64      5.99 o
   1  22   0        0.38       -1.36      3.33 o
 -13   1   1       26.49       23.28     16.01 o
 -12   1   1       12.61       12.56      6.07 o
 -11   1   1        0.12       -2.21      2.54 o
 -10   1   1      168.26      154.11      5.19 o
  -9   1   1        7.07        4.29      2.03 o
  -8   1   1       96.51       96.87      3.14 o
  -7   1   1      185.13      190.48      4.78 o
  -6   1   1      129.83      127.85      3.24 o
  -5   1   1      518.63      668.91      7.58 o
  -4   1   1       29.89       26.62      1.13 o
  -3   1   1     1243.19     1215.27     10.35 o
  -2   1   1       60.50       68.36      1.93 o
  -1   1   1      997.99      981.83      8.90 o
   0   1   1     4273.17     4193.41     82.32 o
   1   1   1       74.14       77.27      0.90 o
   2   1   1     1681.77     1804.78     12.77 o
   3   1   1      522.82      556.40      4.81 o
   4   1   1        2.08        1.66      0.66 o
   5   1   1        0.00       -0.70      0.70 o
   6   1   1       39.47       48.59      1.65 o
   7   1   1      417.98      405.30      5.86 o
   8   1   1        4.86        3.53      1.99 o
   9   1   1      518.76      520.81      9.40 o
  10   1   1       71.62       67.94      4.06 o
  11   1   1       64.30       76.50      5.26 o
  12   1   1      187.94      203.67     10.02 o
 -13   2   1       77.35       96.08      9.97 o
 -12   2   1       24.93       31.23      5.36 o
 -11   2   1       15.76       20.14      4.33 o
 -10   2   1      109.24       99.12      4.25 o
  -9   2   1      254.28      257.74      6.61 o
  -8   2   1      655.96      635.15      9.54 o
  -7   2   1       78.45       76.45      4.16 o
  -6   2   1      386.93      349.08      5.57 o
  -5   2   1     1723.64     1822.58     21.99 o
  -4   2   1     4012.04     4278.35     39.99 o
  -3   2   1     1271.16     1354.31     11.99 o
  -2   2   1     2492.84     2489.73     22.03 o
  -1   2   1     1869.31     1905.33     16.12 o
   0   2   1      331.73      342.84      3.74 o
   1   2   1     2485.22     2613.08     22.14 o
   2   2   1       14.70        9.76      0.63 o
   3   2   1     1618.26     1681.87     12.97 o
   4   2   1      330.26      297.82      3.36 o
   5   2   1      676.59      652.34      6.70 o
   6   2   1      331.77      281.24      4.25 o
   7   2   1     1580.16     1550.73     16.29 o
   8   2   1     1354.00     1313.57     16.58 o
   9   2   1       20.85       16.86      2.42 o
  10   2   1       38.33       40.35      3.75 o
  11   2   1       21.90       26.27      3.89 o
  12   2   1       10.67        7.57      4.37 o
 -12   3   1      213.42      225.43     10.28 o
 -11   3   1       93.15       97.74      5.70 o
 -10   3   1       11.47       12.87      2.90 o
  -9   3   1       24.20       23.70      2.74 o
  -8   3   1      520.42      501.42      8.19 o
  -7   3   1      265.50      268.69      5.05 o
  -6   3   1       32.32       31.46      1.57 o
  -5   3   1       17.47       24.45      1.30 o
  -4   3   1     3321.87     3622.77     32.30 o
  -3   3   1      370.44      350.35      3.77 o
  -2   3   1      103.51      104.33      1.48 o
  -1   3   1     1369.86     1306.61     10.29 o
   0   3   1    18790.76    18611.42    171.64 o
   1   3   1     1194.99     1226.89     12.53 o
   2   3   1      227.36      230.69      2.58 o
   3   3   1      724.52      676.54      6.20 o
   4   3   1       61.82       76.42      1.59 o
   5   3   1      916.20     1074.95     11.29 o
   6   3   1      143.33      152.28      3.06 o
   7   3   1      687.68      661.05      8.26 o
   8   3   1     1561.69     1561.84     19.18 o
   9   3   1       26.58       25.29      2.92 o
  10   3   1      112.42      114.87      6.54 o
  11   3   1       89.96       83.94      6.06 o
  12   3   1       19.72       17.98      5.92 o
 -12   4   1       24.55       30.66      5.33 o
 -11   4   1       25.98       18.96      3.83 o
 -10   4   1        0.02        2.34      3.97 o
  -9   4   1      380.24      324.92      7.81 o
  -8   4   1       22.49       19.35      3.27 o
  -7   4   1      638.88      599.97      8.06 o
  -6   4   1      781.40      787.39      9.51 o
  -5   4   1      445.68      477.14      5.74 o
  -4   4   1     2057.72     2311.07     21.06 o
  -3   4   1      537.86      535.04      5.83 o
  -2   4   1      178.87      200.34      2.26 o
  -1   4   1      342.50      359.14      3.32 o
   0   4   1     6072.79     6428.15     56.14 o
   1   4   1     1135.98     1156.66     12.83 o
   2   4   1     1839.81     1958.24     17.74 o
   3   4   1       17.91       17.90      0.84 o
   4   4   1      153.42      138.23      2.69 o
   5   4   1      624.87      637.31      7.32 o
   6   4   1       98.42       95.59      2.49 o
   7   4   1       33.95       38.78      2.23 o
   8   4   1      107.20      102.43      4.38 o
   9   4   1        0.18       -1.28      2.09 o
  10   4   1       13.55       10.55      2.85 o
  11   4   1       28.61       34.63      4.21 o
  12   4   1       13.35       10.21      4.37 o
 -12   5   1       22.96       24.25      4.27 o
 -11   5   1        6.24        9.03      3.30 o
 -10   5   1        4.93        6.49      3.07 o
  -9   5   1       24.70       40.86      3.34 o
  -8   5   1      233.18      215.02      5.52 o
  -7   5   1      161.98      158.95      3.70 o
  -6   5   1        0.28        0.61      1.13 o
  -5   5   1       24.87       26.78      1.37 o
  -4   5   1       51.14       51.94      1.57 o
  -3   5   1      349.79      401.21      4.22 o
  -2   5   1       11.79       17.40      0.91 o
  -1   5   1       30.31       40.42      1.22 o
   0   5   1      180.12      177.56      3.13 o
   1   5   1      834.61      863.75      9.89 o
   2   5   1      450.52      417.50      5.84 o
   3   5   1      221.19      250.27      3.03 o
   4   5   1      423.88      438.56      5.59 o
   5   5   1      511.01      567.24      7.16 o
   6   5   1        0.25        1.61      1.06 o
   7   5   1       48.51       42.56      1.99 o
   8   5   1        4.57        2.08      1.92 o
   9   5   1      195.63      185.12      5.92 o
  10   5   1       54.85       51.04      4.34 o
  11   5   1      102.58      112.07      6.08 o
  12   5   1        0.83        1.54      3.95 o
 -12   6   1       26.23       21.13      4.27 o
 -11   6   1       37.00       34.82      4.28 o
 -10   6   1       38.34       41.06      4.16 o
  -9   6   1       71.68       56.81      4.14 o
  -8   6   1      734.45      764.76     11.86 o
  -7   6   1      461.03      452.83      6.76 o
  -6   6   1      293.99      276.75      4.62 o
  -5   6   1      829.99      798.96      9.46 o
  -4   6   1     1677.45     1815.00     17.81 o
  -3   6   1      172.88      177.79      2.78 o
  -2   6   1     1639.20     1713.17     16.42 o
  -1   6   1      240.29      245.37      2.78 o
   0   6   1     1520.50     1619.46     16.32 o
   1   6   1      346.51      398.52      5.93 o
   2   6   1      317.44      305.89      4.33 o
   3   6   1        1.45       -0.07      0.84 o
   4   6   1     4011.12     4224.83     41.95 o
   5   6   1      970.42      988.21     11.13 o
   6   6   1       72.52       65.90      2.66 o
   7   6   1      597.88      570.54      8.57 o
   8   6   1       90.93       92.83      3.76 o
   9   6   1       14.70       10.16      3.20 o
  10   6   1      153.14      139.72      7.91 o
  11   6   1       12.39       10.63      3.56 o
  12   6   1        7.82        5.40      8.46 o
 -12   7   1       15.91       11.49      3.98 o
 -11   7   1      103.68      101.02      6.07 o
 -10   7   1      143.47      139.09      8.30 o
  -9   7   1      128.72      121.94      9.58 o
  -8   7   1      424.95      383.72      9.38 o
  -7   7   1      120.69      100.91      3.61 o
  -6   7   1        6.99        2.85      1.32 o
  -5   7   1      184.61      172.85      3.55 o
  -4   7   1        0.74        0.91      0.69 o
  -3   7   1      359.56      369.23      4.57 o
  -2   7   1     2418.88     2395.66     24.01 o
  -1   7   1      427.29      413.34      4.55 o
   0   7   1     2570.45     2618.91     27.78 o
   1   7   1       72.00       55.65      1.34 o
   2   7   1       64.10       68.55      1.94 o
   3   7   1      496.14      506.36      8.55 o
   4   7   1      259.00      284.33      5.17 o
   5   7   1        3.02        1.87      1.13 o
   6   7   1       68.96       86.01      2.41 o
   7   7   1      588.54      577.93      8.71 o
   8   7   1       86.95       81.37      4.26 o
   9   7   1        8.87       11.53      3.01 o
  10   7   1       39.19       50.95      4.36 o
  11   7   1       17.82       21.77      3.99 o
  12   7   1       63.90       59.14      7.93 o
 -12   8   1        0.48       -3.82      3.82 o
 -11   8   1        0.01       -2.75      4.42 o
 -10   8   1        1.04       -0.25      2.77 o
  -9   8   1        0.04       -0.16      2.52 o
  -8   8   1      116.25      112.60      5.17 o
  -7   8   1      776.87      728.20     13.92 o
  -6   8   1      143.14      137.09      3.41 o
  -5   8   1      331.35      312.55      4.88 o
  -4   8   1       90.02       86.48      2.05 o
  -3   8   1        0.64        1.40      0.75 o
  -2   8   1        3.64        8.21      0.90 o
  -1   8   1        0.05        1.93      0.65 o
   0   8   1      145.22      170.30      3.01 o
   1   8   1      424.14      459.35      5.41 o
   2   8   1      291.86      250.77      4.11 o
   3   8   1       82.18       78.73      2.90 o
   4   8   1      176.44      180.19      3.07 o
   5   8   1      540.65      522.26      9.14 o
   6   8   1        0.70       -0.52      1.16 o
   7   8   1      134.83      130.08      3.79 o
   8   8   1        0.01       -0.98      2.01 o
   9   8   1       33.68       23.23      3.39 o
  10   8   1       27.61       32.32      4.32 o
  11   8   1       10.59        9.95      3.62 o
  12   8   1        5.74        2.54      3.66 o
 -11   9   1        0.20        4.05      4.07 o
 -10   9   1        1.18       -1.08      2.84 o
  -9   9   1       63.70       67.64      4.63 o
  -8   9   1       33.33       29.76      3.42 o
  -7   9   1        0.00       -0.28      2.29 o
  -6   9   1      181.09      180.36      4.44 o
  -5   9   1       36.89       38.78      1.73 o
  -4   9   1      108.70      107.48      2.31 o
  -3   9   1      378.05      384.24      4.81 o
  -2   9   1      172.16      194.49      3.04 o
  -1   9   1      134.81      158.35      2.50 o
   0   9   1      408.05      432.00      7.16 o
   1   9   1        0.05       -0.45      0.81 o
   2   9   1      444.07      488.78      6.50 o
   3   9   1        2.92        3.60      1.10 o
   4   9   1      215.55      232.55      3.63 o
   5   9   1      556.62      563.34      7.97 o
   6   9   1       56.24       58.96      3.00 o
   7   9   1       51.30       41.01      2.60 o
   8   9   1        3.98        3.99      2.18 o
   9   9   1       11.94        8.33      2.87 o
  10   9   1       55.28       55.87      6.47 o
  11   9   1        1.09        5.96      3.30 o
 -11  10   1        8.15        7.71      5.01 o
 -10  10   1        1.49       -2.17      6.97 o
  -9  10   1       10.23       10.35      3.24 o
  -8  10   1      196.35      200.57      6.95 o
  -7  10   1      243.03      250.81      7.28 o
  -6  10   1     1639.78     1583.39     23.60 o
  -5  10   1      120.81      123.41      3.04 o
  -4  10   1      328.94      345.23      4.78 o
  -3  10   1      190.32      179.23      2.99 o
  -2  10   1       12.49        9.72      0.98 o
  -1  10   1      438.16      489.14      5.21 o
   0  10   1      109.36       97.29      1.86 o
   1  10   1       12.95       11.08      1.11 o
   2  10   1      506.45      556.23      7.99 o
   3  10   1      190.40      202.93      3.83 o
   4  10   1      532.80      550.08      6.85 o
   5  10   1       99.03       99.26      2.78 o
   6  10   1      354.88      353.09      7.12 o
   7  10   1      133.67      114.15      3.85 o
   8  10   1        0.08       -1.11      2.16 o
   9  10   1       43.17       48.31      4.18 o
  10  10   1       13.96       19.96      3.70 o
  11  10   1        1.67       -0.31      3.96 o
 -11  11   1      113.90      119.64      7.64 o
 -10  11   1       28.44       36.76      6.21 o
  -9  11   1        9.73        6.83      3.79 o
  -8  11   1      139.07      135.12      6.72 o
  -7  11   1       15.95       17.48      2.98 o
  -6  11   1      457.08      466.87      8.86 o
  -5  11   1       74.44       68.08      3.13 o
  -4  11   1      241.86      244.78      3.91 o
  -3  11   1     1309.94     1332.49     14.40 o
  -2  11   1       37.81       36.73      1.41 o
  -1  11   1      162.61      128.33      2.83 o
   0  11   1      294.63      302.38      3.86 o
   1  11   1      232.03      241.17      4.84 o
   2  11   1      596.80      628.68      8.94 o
   3  11   1      117.88      118.18      3.28 o
   4  11   1       30.89       28.15      1.53 o
   5  11   1       69.31       67.47      2.58 o
   6  11   1       31.56       31.32      2.54 o
   7  11   1      134.10      138.62      5.56 o
   8  11   1        7.07       10.24      2.56 o
   9  11   1      126.08      132.54      5.94 o
  10  11   1       57.01       55.15      6.64 o
  11  11   1      112.52      115.45      7.39 o
 -11  12   1       25.66       27.44      5.10 o
 -10  12   1       19.10       20.44      5.55 o
  -9  12   1       83.27       99.70      6.49 o
  -8  12   1       31.02       38.03      4.51 o
  -7  12   1       15.61        3.69      3.17 o
  -6  12   1       19.47       15.62      3.31 o
  -5  12   1        1.11       -1.25      1.79 o
  -4  12   1      455.00      447.41      7.23 o
  -3  12   1      125.02      123.86      3.00 o
  -2  12   1        3.87        2.48      1.02 o
  -1  12   1      112.23      109.67      2.17 o
   0  12   1        0.02       -0.05      0.88 o
   1  12   1       50.88       56.56      1.86 o
   2  12   1       45.87       54.29      2.32 o
   3  12   1      142.92      132.81      3.65 o
   4  12   1      244.06      228.08      4.25 o
   5  12   1      110.33      106.44      3.55 o
   6  12   1      282.68      294.15      6.56 o
   7  12   1      218.35      209.93      8.73 o
   8  12   1      263.57      258.72      7.65 o
   9  12   1       12.82       11.60      3.46 o
  10  12   1        1.79        3.68      3.69 o
 -10  13   1        1.20       -3.56      4.73 o
  -9  13   1        2.56        8.13      4.58 o
  -8  13   1        0.21       -0.18      3.43 o
  -7  13   1       18.66       14.24      3.56 o
  -6  13   1       46.40       52.14      7.86 o
  -5  13   1      285.60      281.05      7.44 o
  -4  13   1       38.49       37.39      2.92 o
  -3  13   1       74.34       68.57      2.96 o
  -2  13   1       14.49       16.92      1.32 o
  -1  13   1      145.75      157.21      2.89 o
   0  13   1      196.08      199.12      3.19 o
   1  13   1       50.07       52.66      1.67 o
   2  13   1       32.72       29.55      2.38 o
   3  13   1      385.33      401.12      8.18 o
   4  13   1       10.28        8.16      1.48 o
   5  13   1       25.54       26.72      2.52 o
   6  13   1      146.69      142.52      5.05 o
   7  13   1       91.07      105.55      6.47 o
   8  13   1       53.72       49.89      3.93 o
   9  13   1        3.13       -3.05      3.10 o
  10  13   1       11.28       11.83      4.19 o
 -10  14   1       16.73       27.61     11.60 o
  -9  14   1        0.02        4.14      4.01 o
  -8  14   1        4.77        3.17      3.70 o
  -7  14   1       11.01       16.68      3.81 o
  -6  14   1        0.07       -2.73      2.73 o
  -5  14   1       83.32       74.74      4.67 o
  -4  14   1      170.43      165.99      5.27 o
  -3  14   1        3.21        7.26      3.52 o
  -2  14   1      146.58      140.42      4.18 o
  -1  14   1       58.34       55.89      2.40 o
   0  14   1       17.13       16.96      1.62 o
   1  14   1      220.56      225.51      5.54 o
   2  14   1       90.02       85.38      3.53 o
   3  14   1        4.55        1.17      1.39 o
   4  14   1        2.88        3.56      1.85 o
   5  14   1       53.54       58.51      3.16 o
   6  14   1      250.68      236.02      6.41 o
   7  14   1       57.56       45.06      4.49 o
   8  14   1       26.73       24.83      3.45 o
   9  14   1        4.03        1.81      3.85 o
  10  14   1       22.22       17.27      4.55 o
  -9  15   1       10.48        6.57      4.28 o
  -8  15   1        8.66        3.73      3.91 o
  -7  15   1        1.20        0.33      3.46 o
  -6  15   1        1.03       -1.44      3.00 o
  -5  15   1        4.38        3.21      2.93 o
  -4  15   1       30.26       28.50      4.93 o
  -3  15   1       58.11       55.33      3.32 o
  -2  15   1       43.04       36.85      2.85 o
  -1  15   1       48.99       45.28      2.36 o
   0  15   1       42.53       41.38      2.49 o
   1  15   1      155.07      151.14      4.47 o
   2  15   1      256.29      262.56      5.89 o
   3  15   1      127.45      126.55      4.07 o
   4  15   1       22.24       25.38      2.44 o
   5  15   1       14.69       15.72      2.44 o
   6  15   1        2.38        1.76      5.31 o
   7  15   1        2.22        4.46      3.39 o
   8  15   1        0.08       -2.94      3.43 o
   9  15   1       82.66       88.79      9.10 o
  -9  16   1       13.21       25.57      5.00 o
  -8  16   1       85.26       82.31      6.24 o
  -7  16   1       24.64       25.42      4.39 o
  -6  16   1       14.67       16.28      3.80 o
  -5  16   1       81.98       93.02      5.39 o
  -4  16   1      276.79      247.07      7.94 o
  -3  16   1       48.32       49.23      4.68 o
  -2  16   1       25.68       19.88      3.13 o
  -1  16   1       77.49       85.92      4.96 o
   0  16   1       69.74       62.77      3.19 o
   1  16   1      198.74      190.37      4.52 o
   2  16   1      191.03      206.55      5.41 o
   3  16   1       10.76       10.12      2.19 o
   4  16   1      299.45      288.14      6.77 o
   5  16   1       32.94       38.97      3.04 o
   6  16   1        7.09       10.45      3.52 o
   7  16   1       21.09       19.51      4.08 o
   8  16   1       29.22       37.57      3.99 o
  -8  17   1        3.36        4.72      4.21 o
  -7  17   1        0.00        1.98      3.80 o
  -6  17   1        9.92        3.21      3.53 o
  -5  17   1        1.93        1.79      3.24 o
  -4  17   1       24.60       36.24      4.03 o
  -3  17   1      247.46      253.43      8.05 o
  -2  17   1      124.67      128.63      5.66 o
  -1  17   1      454.16      455.82      9.30 o
   0  17   1      126.74      127.35      4.09 o
   1  17   1        9.69       15.44      2.11 o
   2  17   1       51.11       41.61      3.05 o
   3  17   1      213.47      207.77      5.68 o
   4  17   1        4.75        4.53      2.29 o
   5  17   1       40.43       37.73      3.98 o
   6  17   1        0.23       -1.86      5.31 o
   7  17   1        1.71        3.68      5.54 o
   8  17   1        1.81        1.16      2.98 o
  -7  18   1        1.78        0.66      3.86 o
  -6  18   1       30.18       27.81      4.46 o
  -5  18   1        0.06        0.61      3.38 o
  -4  18   1        0.21       -3.02      3.02 o
  -3  18   1       22.44       18.84      4.86 o
  -2  18   1        1.00        2.06      2.81 o
  -1  18   1       11.17       18.60      2.84 o
   0  18   1        9.72       11.26      2.56 o
   1  18   1        5.57        5.91      2.34 o
   2  18   1       62.25       54.85      3.43 o
   3  18   1        7.17        3.15      2.34 o
   4  18   1       71.12       65.85      4.64 o
   5  18   1        6.32        1.85      3.16 o
   6  18   1        6.33        6.54      3.57 o
   7  18   1        0.21        2.80      3.80 o
  -6  19   1       22.82       13.64      4.19 o
  -5  19   1        6.29        9.17      3.96 o
  -4  19   1       59.61       52.50      4.78 o
  -3  19   1        7.05        4.32      3.32 o
  -2  19   1      121.03      112.92      5.75 o
  -1  19   1       78.86       75.03      4.67 o
   0  19   1      104.31       95.93      4.36 o
   1  19   1       23.42       20.22      3.52 o
   2  19   1        0.72        2.65      3.02 o
   3  19   1       42.83       34.41      3.88 o
   4  19   1        1.69        0.34      3.14 o
   5  19   1        9.50        5.62      3.50 o
   6  19   1        9.32        8.38      3.90 o
  -5  20   1       56.78       64.44      5.71 o
  -4  20   1       13.58       19.45      9.55 o
  -3  20   1        1.29       -0.65      3.91 o
  -2  20   1       13.40       21.08      5.11 o
  -1  20   1       47.49       44.80      4.61 o
   0  20   1        2.79        4.76      2.58 o
   1  20   1       47.46       45.58      4.50 o
   2  20   1       12.53        9.83      3.46 o
   3  20   1       13.88       16.63      3.79 o
   4  20   1       58.30       68.34      5.22 o
   5  20   1        0.01       -3.32      3.56 o
  -4  21   1       11.53       11.35      4.12 o
  -3  21   1       12.76       15.62      5.68 o
  -2  21   1       13.29        6.35      3.62 o
  -1  21   1       18.77       25.31      3.99 o
   0  21   1       53.07       61.70      3.97 o
   1  21   1       39.76       35.74      4.32 o
   2  21   1       27.92       29.66      6.02 o
   3  21   1       86.19      105.46      6.24 o
   4  21   1       19.20       23.43      8.55 o
  -1  22   1        1.33       -0.60      3.30 o
   0  22   1        0.06        7.07      2.88 o
   1  22   1        2.50        5.80      6.10 o
 -13   0   2      162.44      178.40     17.87 o
 -12   0   2      476.29      511.12     28.08 o
 -11   0   2      189.29      174.58     10.50 o
 -10   0   2       45.56       38.13      4.49 o
  -9   0   2       54.00       46.28      4.30 o
  -8   0   2      343.55      337.00     11.62 o
  -7   0   2       25.18       26.63      2.94 o
  -6   0   2      739.23      710.60     14.38 o
  -5   0   2       59.34       92.52      3.48 o
  -4   0   2    15838.84    16528.81    226.09 o
  -3   0   2     2734.78     2764.63     31.96 o
  -2   0   2       20.75       18.61      1.22 o
  -1   0   2      959.60      955.52     11.51 o
   0   0   2     2934.36     2760.11     34.39 o
   1   0   2    13313.51    13574.49    140.11 o
   2   0   2    14761.43    14650.58    172.95 o
   3   0   2      146.78       98.70      2.33 o
   4   0   2      284.58      317.43      7.73 o
   5   0   2      172.90      177.83      4.13 o
   6   0   2      997.90      997.37     14.73 o
   7   0   2       19.50       24.29      3.10 o
   8   0   2       40.84       46.10      6.30 o
   9   0   2       31.06       35.51      7.31 o
  10   0   2       67.32       80.98     15.66 o
  11   0   2      368.97      389.50     30.86 o
  12   0   2        2.30       -2.44      4.92 o
 -13   1   2       40.75       37.12      7.88 o
 -12   1   2        1.33        6.45      5.34 o
 -11   1   2       30.13       25.74      5.81 o
 -10   1   2      187.10      195.84      6.22 o
  -9   1   2       90.95       91.82      3.84 o
  -8   1   2       10.76       12.87      1.97 o
  -7   1   2      207.07      176.65      4.12 o
  -6   1   2      338.65      297.56      5.09 o
  -5   1   2     3549.99     3535.39     38.09 o
  -4   1   2      398.45      389.57      4.88 o
  -3   1   2      406.57      445.82      4.44 o
  -2   1   2      963.74     1012.85      8.70 o
  -1   1   2      284.83      284.78      3.14 o
   0   1   2       22.35       28.51      0.71 o
   1   1   2      212.04      242.25      2.57 o
   2   1   2     5050.40     5260.15     37.49 o
   3   1   2     2542.63     2468.19     21.10 o
   4   1   2      515.63      474.98      5.03 o
   5   1   2      317.52      303.38      4.04 o
   6   1   2      340.35      360.64      4.85 o
   7   1   2      901.15      899.19      9.89 o
   8   1   2      624.67      612.51     10.15 o
   9   1   2        5.45        9.43      2.28 o
  10   1   2        3.99        5.12      2.77 o
  11   1   2       97.37      101.08      5.93 o
  12   1   2       17.71       28.25      5.21 o
 -12   2   2       43.55       39.98      9.08 o
 -11   2   2       33.97       37.20      4.31 o
 -10   2   2       19.12       18.87      2.68 o
  -9   2   2        0.77        2.22      2.26 o
  -8   2   2        1.25        1.28      1.87 o
  -7   2   2       80.95       78.38      3.06 o
  -6   2   2      605.50      567.38      8.05 o
  -5   2   2      217.31      257.75      4.38 o
  -4   2   2        3.32        0.19      0.82 o
  -3   2   2     1856.92     1802.56     17.41 o
  -2   2   2       54.06       58.60      1.42 o
  -1   2   2    10644.03    11040.92     91.15 o
   0   2   2    18951.47    18926.20    144.27 o
   1   2   2     5100.05     5355.70     41.01 o
   2   2   2     3330.80     3446.59     26.68 o
   3   2   2     1180.62     1219.29     10.43 o
   4   2   2      805.72      783.95      7.55 o
   5   2   2     1167.76     1116.54     11.09 o
   6   2   2      190.07      202.22      3.74 o
   7   2   2       26.93       25.27      1.82 o
   8   2   2       37.93       38.25      2.89 o
   9   2   2      564.74      549.45     10.89 o
  10   2   2       66.14       66.23      4.13 o
  11   2   2        3.52        6.21      3.34 o
  12   2   2        5.33        7.15      4.17 o
 -12   3   2       20.86       27.45      5.22 o
 -11   3   2        0.89       -2.75      2.75 o
 -10   3   2       16.36       15.81      3.34 o
  -9   3   2       12.62       14.87      2.67 o
  -8   3   2     1492.53     1406.82     19.06 o
  -7   3   2      492.88      496.91      7.14 o
  -6   3   2       66.38       71.90      2.38 o
  -5   3   2      405.17      428.98      5.24 o
  -4   3   2      285.59      353.01      4.82 o
  -3   3   2      237.66      240.47      4.24 o
  -2   3   2     6871.08     7115.25     65.26 o
  -1   3   2      234.46      243.21      2.44 o
   0   3   2    15938.47    16373.46    130.09 o
   1   3   2    18269.28    18602.34    153.38 o
   2   3   2     1456.63     1596.10     12.29 o
   3   3   2     1109.02     1211.38     10.92 o
   4   3   2       33.51       40.65      1.56 o
   5   3   2      475.82      476.10      5.88 o
   6   3   2      346.44      327.70      4.84 o
   7   3   2      472.80      467.32      6.47 o
   8   3   2       20.61       20.55      2.42 o
   9   3   2      146.07      150.92      5.45 o
  10   3   2       60.72       61.63      4.10 o
  11   3   2       13.63       11.35      4.08 o
  12   3   2       51.23       60.21      6.25 o
 -12   4   2       16.34       20.10      4.31 o
 -11   4   2       29.71       29.05      3.97 o
 -10   4   2      332.27      316.44      9.26 o
  -9   4   2      138.38      160.48      5.51 o
  -8   4   2     1058.11     1025.94     14.86 o
  -7   4   2       10.54       10.24      1.59 o
  -6   4   2      114.62      108.76      2.86 o
  -5   4   2       29.27       35.90      1.46 o
  -4   4   2      288.67      258.91      4.87 o
  -3   4   2       10.54       15.04      0.93 o
  -2   4   2     1800.19     1860.03     16.85 o
  -1   4   2    12975.50    13424.09    122.25 o
   0   4   2    12204.42    12740.84    110.55 o
   1   4   2     1566.18     1615.78     18.92 o
   2   4   2       22.62       25.43      0.98 o
   3   4   2     1298.73     1457.96     13.49 o
   4   4   2     2545.03     2714.17     25.83 o
   5   4   2      213.17      192.16      3.49 o
   6   4   2       53.91       67.09      2.15 o
   7   4   2      504.26      490.87      6.69 o
   8   4   2      819.75      781.28     13.40 o
   9   4   2      117.92      106.36      4.63 o
  10   4   2       12.96        8.28      2.83 o
  11   4   2       70.11       84.34      6.41 o
  12   4   2      157.15      177.83      9.33 o
 -12   5   2       14.18       19.73      4.33 o
 -11   5   2       29.44       21.04      3.82 o
 -10   5   2        0.38        1.15      3.09 o
  -9   5   2        0.65       -1.31      2.42 o
  -8   5   2      641.47      613.31     10.25 o
  -7   5   2       41.35       42.45      3.13 o
  -6   5   2      678.77      626.18      7.63 o
  -5   5   2       40.86       42.23      1.55 o
  -4   5   2        1.44        1.28      0.79 o
  -3   5   2     1638.65     1611.85     14.95 o
  -2   5   2      429.67      403.57      4.37 o
  -1   5   2      413.90      423.18      4.39 o
   0   5   2      609.60      685.30      8.09 o
   1   5   2     8397.98     8804.36     99.45 o
   2   5   2       64.65       90.68      1.89 o
   3   5   2      803.10      919.83      9.30 o
   4   5   2     1972.18     2085.52     20.13 o
   5   5   2     1203.78     1207.22     12.52 o
   6   5   2     1626.48     1539.89     16.96 o
   7   5   2      625.57      632.37      9.28 o
   8   5   2      111.51      118.00      4.63 o
   9   5   2       88.32       91.91      4.40 o
  10   5   2       21.10       15.71      3.41 o
  11   5   2        3.58       -0.57      3.14 o
  12   5   2        0.52        1.12      3.98 o
 -12   6   2        9.86        9.12      3.88 o
 -11   6   2        3.16        5.11      3.22 o
 -10   6   2        7.90        6.47      3.56 o
  -9   6   2       53.54       55.87      4.20 o
  -8   6   2      293.78      257.39      6.65 o
  -7   6   2      754.22      746.99     11.30 o
  -6   6   2      925.22      894.57     15.72 o
  -5   6   2      137.41      130.24      3.16 o
  -4   6   2       53.84       48.76      1.51 o
  -3   6   2       39.66       44.05      1.45 o
  -2   6   2      505.08      618.09      7.02 o
  -1   6   2      242.30      189.69      2.46 o
   0   6   2     2250.22     2266.40     24.38 o
   1   6   2        7.92        7.37      1.35 o
   2   6   2      403.05      371.02      7.40 o
   3   6   2       47.67       58.03      1.81 o
   4   6   2        3.51       -0.76      0.76 o
   5   6   2      891.48      907.73      9.80 o
   6   6   2       57.91       56.01      1.98 o
   7   6   2      148.61      142.58      3.95 o
   8   6   2      183.24      172.39      5.42 o
   9   6   2        3.60       -2.51      2.51 o
  10   6   2       34.76       30.16      3.83 o
  11   6   2       19.17       24.47      4.08 o
  12   6   2       48.88       37.62      5.54 o
 -12   7   2        0.33        6.05      4.54 o
 -11   7   2        0.64        1.54      3.30 o
 -10   7   2       27.88       20.01      4.24 o
  -9   7   2       87.24       82.37      4.87 o
  -8   7   2      288.79      262.51      7.68 o
  -7   7   2      787.20      747.51     12.44 o
  -6   7   2       49.51       53.52      2.14 o
  -5   7   2      117.56      110.00      2.67 o
  -4   7   2      258.12      310.67      4.34 o
  -3   7   2        1.04        0.43      0.79 o
  -2   7   2      585.13      556.97      6.48 o
  -1   7   2     1180.20     1223.65     11.38 o
   0   7   2      588.21      606.53      7.44 o
   1   7   2      942.88     1032.85     14.41 o
   2   7   2      180.21      184.59      4.08 o
   3   7   2     1217.22     1115.37     13.00 o
   4   7   2     1343.92     1455.99     14.61 o
   5   7   2      107.51      114.79      2.42 o
   6   7   2       13.56       12.36      1.31 o
   7   7   2       39.65       31.63      2.29 o
   8   7   2        7.83        6.08      2.55 o
   9   7   2       46.72       51.79      4.18 o
  10   7   2       15.04       12.94      3.33 o
  11   7   2       41.04       37.81      5.07 o
  12   7   2       20.36       24.47      4.99 o
 -12   8   2      105.94      105.78      8.01 o
 -11   8   2       92.42      103.85      6.97 o
 -10   8   2       18.35       22.17      4.46 o
  -9   8   2       69.39       64.02      5.58 o
  -8   8   2       68.21       60.94      4.16 o
  -7   8   2       22.68       26.60      2.63 o
  -6   8   2       96.34       97.09      2.95 o
  -5   8   2       92.04       82.81      2.50 o
  -4   8   2      314.85      323.79      6.70 o
  -3   8   2     1162.92     1146.93     12.51 o
  -2   8   2       32.97       47.44      1.53 o
  -1   8   2     1335.61     1433.60     13.27 o
   0   8   2      852.53      925.90     11.27 o
   1   8   2      636.33      670.68      9.18 o
   2   8   2     2778.25     2867.35     38.52 o
   3   8   2      941.79      916.74     25.68 o
   4   8   2      147.30      138.36      2.45 o
   5   8   2      514.62      529.35      6.83 o
   6   8   2      380.98      375.51      5.82 o
   7   8   2       10.62       10.04      1.83 o
   8   8   2      127.37      128.00      4.83 o
   9   8   2      333.41      336.94      9.22 o
  10   8   2       91.29       96.68      5.48 o
  11   8   2       32.56       31.66      4.34 o
 -11   9   2       59.71       50.67      7.72 o
 -10   9   2       74.69       85.96      7.74 o
  -9   9   2      102.91       97.66      5.23 o
  -8   9   2      258.62      244.82      7.58 o
  -7   9   2      170.10      166.14      9.55 o
  -6   9   2      126.21      110.92      3.63 o
  -5   9   2     1269.85     1232.31     14.17 o
  -4   9   2     1296.19     1269.10     15.81 o
  -3   9   2      157.45      179.56      3.83 o
  -2   9   2     1045.05      977.88     17.47 o
  -1   9   2        2.11       -0.41      0.66 o
   0   9   2      698.21      755.47      9.13 o
   1   9   2      237.27      234.78      4.40 o
   2   9   2      556.93      584.06      8.58 o
   3   9   2     1692.95     1624.97     20.05 o
   4   9   2     1936.37     1872.25     40.47 o
   5   9   2      199.01      172.57      3.64 o
   6   9   2        0.00       -1.08      1.36 o
   7   9   2      115.77      101.73      3.65 o
   8   9   2      369.06      359.95      8.17 o
   9   9   2      114.91      126.03      8.71 o
  10   9   2       31.41       21.54      4.12 o
  11   9   2        6.41        3.91      3.47 o
 -11  10   2      179.96      200.55     11.63 o
 -10  10   2       42.67       31.16      6.01 o
  -9  10   2       16.65       19.01      4.16 o
  -8  10   2      142.55      124.26      5.67 o
  -7  10   2      104.18       99.77      5.53 o
  -6  10   2        0.07       -0.11      2.21 o
  -5  10   2       80.55       81.98      3.36 o
  -4  10   2     1316.88     1304.25     15.54 o
  -3  10   2     1940.33     1955.34     23.66 o
  -2  10   2      221.64      237.19      3.73 o
  -1  10   2        3.51        3.38      0.74 o
   0  10   2       94.14      101.10      2.41 o
   1  10   2      288.33      250.24      4.36 o
   2  10   2     1720.07     1766.55     21.85 o
   3  10   2       26.77       29.24      1.75 o
   4  10   2       33.97       30.53      2.15 o
   5  10   2      393.98      364.06      5.73 o
   6  10   2       37.49       33.55      2.18 o
   7  10   2        1.93        0.13      1.71 o
   8  10   2        2.88        0.69      3.01 o
   9  10   2       92.05       82.61      8.85 o
  10  10   2      113.27      137.07      6.57 o
  11  10   2      133.27      138.86      8.71 o
 -11  11   2       13.32       19.93      6.09 o
 -10  11   2        4.77        4.93      4.89 o
  -9  11   2        1.52        7.74      3.86 o
  -8  11   2       82.83       85.81      5.72 o
  -7  11   2       11.93       10.01      3.27 o
  -6  11   2        6.99        8.40      2.49 o
  -5  11   2      713.63      668.22     11.11 o
  -4  11   2       65.07       63.08      2.27 o
  -3  11   2       68.12       72.19      2.12 o
  -2  11   2      188.71      169.00      3.44 o
  -1  11   2       50.30       51.92      1.89 o
   0  11   2       19.09       14.03      1.27 o
   1  11   2       20.87       18.57      1.28 o
   2  11   2      144.29      146.37      4.27 o
   3  11   2       44.37       40.89      2.73 o
   4  11   2       54.07       54.52      3.43 o
   5  11   2       10.74        7.46      1.49 o
   6  11   2      437.87      411.04      7.11 o
   7  11   2       16.21       13.85      2.40 o
   8  11   2       76.26       74.41      3.96 o
   9  11   2        4.39       -1.74      2.57 o
  10  11   2        2.15       -0.05      3.48 o
  11  11   2        7.65        6.17      4.38 o
 -10  12   2      107.65      117.02      9.15 o
  -9  12   2      171.60      172.56      8.28 o
  -8  12   2      106.23      102.87      6.34 o
  -7  12   2        3.99        0.93      3.22 o
  -6  12   2      139.24      132.05      6.08 o
  -5  12   2       27.29       29.84      3.53 o
  -4  12   2      110.38       96.54      3.77 o
  -3  12   2        0.18       -1.13      1.13 o
  -2  12   2       96.59       94.00      2.34 o
  -1  12   2      878.67      867.56      9.93 o
   0  12   2       72.60       61.29      1.80 o
   1  12   2      148.95      148.59      3.10 o
   2  12   2        0.10        0.42      1.82 o
   3  12   2       12.09       14.04      2.92 o
   4  12   2      379.08      383.27      7.97 o
   5  12   2      113.99      122.63      2.94 o
   6  12   2       58.46       47.16      2.51 o
   7  12   2       64.00       59.58      3.42 o
   8  12   2        1.06       -2.43      2.43 o
   9  12   2        1.68        3.04      3.07 o
  10  12   2        1.98       -0.28      3.58 o
 -10  13   2        2.59       -0.65      4.94 o
  -9  13   2        0.26       -3.96      3.96 o
  -8  13   2      258.02      262.50     14.56 o
  -7  13   2      424.24      430.44     12.03 o
  -6  13   2       70.19       67.40      4.74 o
  -5  13   2      218.01      239.10     11.53 o
  -4  13   2      406.25      415.91      8.81 o
  -3  13   2      107.72      114.88      3.93 o
  -2  13   2      680.17      672.07     10.50 o
  -1  13   2       51.72       48.75      1.89 o
   0  13   2      332.75      308.67      4.67 o
   1  13   2      930.06      900.59     11.92 o
   2  13   2      247.01      246.56      7.56 o
   3  13   2      144.60      144.78      6.27 o
   4  13   2      106.14       99.06      6.99 o
   5  13   2      515.86      489.78      7.58 o
   6  13   2       96.98      108.92      3.76 o
   7  13   2        0.05        0.79      2.28 o
   8  13   2        1.02       -1.12      2.56 o
   9  13   2        6.79       10.65      3.72 o
  10  13   2        2.77        4.06      3.59 o
 -10  14   2        6.35        9.62      5.41 o
  -9  14   2       57.14       73.71      8.68 o
  -8  14   2       36.51       33.89      4.74 o
  -7  14   2       46.29       50.17      7.19 o
  -6  14   2       81.27       89.62      8.54 o
  -5  14   2        9.66        6.02      3.01 o
  -4  14   2        6.85        3.89      2.75 o
  -3  14   2      133.78      133.73      5.47 o
  -2  14   2      184.03      194.55      4.87 o
  -1  14   2     1532.44     1516.80     20.04 o
   0  14   2      245.66      262.08      4.62 o
   1  14   2       68.78       73.09      2.97 o
   2  14   2      280.18      273.44      7.08 o
   3  14   2      225.91      225.27     10.92 o
   4  14   2       74.48       73.54      3.93 o
   5  14   2        0.64        2.89      2.24 o
   6  14   2      102.54       99.11      3.71 o
   7  14   2      155.19      152.07      5.68 o
   8  14   2       84.96       82.96      4.67 o
   9  14   2        4.23        7.34      5.67 o
  -9  15   2       24.06       37.04      5.26 o
  -8  15   2       90.37      102.41      8.24 o
  -7  15   2        9.78       12.71      4.34 o
  -6  15   2       23.72       18.93      3.76 o
  -5  15   2        0.36        1.67      2.93 o
  -4  15   2       36.81       40.58      4.41 o
  -3  15   2      287.57      292.18      8.28 o
  -2  15   2      394.06      381.55      8.14 o
  -1  15   2        2.81        6.24      1.99 o
   0  15   2      208.41      206.26      4.55 o
   1  15   2       62.02       62.49      2.45 o
   2  15   2      137.45      136.19      4.92 o
   3  15   2       92.63       97.03      6.76 o
   4  15   2      114.88      129.51     13.36 o
   5  15   2       37.42       40.92      2.24 o
   6  15   2      241.80      247.95      5.68 o
   7  15   2      141.74      140.96      5.59 o
   8  15   2        7.04        8.22      3.17 o
   9  15   2        1.79        3.57      3.88 o
  -8  16   2       10.75       14.72      4.38 o
  -7  16   2       94.46       87.52      8.26 o
  -6  16   2       23.43       24.27      4.10 o
  -5  16   2        0.12       -1.02      3.03 o
  -4  16   2       68.68       78.36      4.87 o
  -3  16   2       46.52       44.52      3.96 o
  -2  16   2       34.38       28.68      3.36 o
  -1  16   2      128.16      133.54      4.10 o
   0  16   2       23.43       24.51      2.09 o
   1  16   2      132.37      120.37      3.38 o
   2  16   2      150.32      158.75      8.47 o
   3  16   2      100.18      104.45      9.61 o
   4  16   2        4.21       -0.30      4.17 o
   5  16   2       76.72       78.41      3.42 o
   6  16   2        0.28        4.24      2.25 o
   7  16   2        8.80       11.42      2.87 o
   8  16   2       39.15       46.90      4.45 o
  -8  17   2        2.92        5.43      4.09 o
  -7  17   2        0.04       -1.33      5.82 o
  -6  17   2       80.48       83.25      5.74 o
  -5  17   2      198.12      212.84      8.27 o
  -4  17   2      101.17       95.07      6.33 o
  -3  17   2        3.27        2.67      3.55 o
  -2  17   2        3.67        7.51      2.92 o
  -1  17   2        0.01       -1.93      2.08 o
   0  17   2        6.67        6.70      1.87 o
   1  17   2        0.09        2.59      1.59 o
   2  17   2       15.18       14.66      2.78 o
   3  17   2      175.66      158.46      8.97 o
   4  17   2       80.61       82.64      7.96 o
   5  17   2        0.79        1.45      2.10 o
   6  17   2       36.64       42.13      3.21 o
   7  17   2       44.87       51.75      3.79 o
   8  17   2       43.93       44.61      6.17 o
  -7  18   2        5.49        2.54      4.51 o
  -6  18   2        9.84        6.35      3.89 o
  -5  18   2        0.01       -0.26      4.53 o
  -4  18   2       97.35      117.16      9.50 o
  -3  18   2      131.77      147.61      6.58 o
  -2  18   2       17.53       14.74      3.92 o
  -1  18   2        5.85        6.03      2.76 o
   0  18   2       22.21       20.92      2.67 o
   1  18   2       66.40       62.80      3.29 o
   2  18   2       91.30       96.73      3.98 o
   3  18   2       57.28       60.75      3.20 o
   4  18   2        5.23        3.34      2.49 o
   5  18   2       17.98       15.95      3.42 o
   6  18   2       40.63       40.90      5.78 o
   7  18   2        2.84        3.92      4.89 o
  -6  19   2        3.90        5.76      4.06 o
  -5  19   2      119.63      129.70      9.24 o
  -4  19   2       73.27       78.89      5.47 o
  -3  19   2        1.12        0.51      3.15 o
  -2  19   2       45.93       47.13      4.27 o
  -1  19   2       23.87       27.63      4.95 o
   0  19   2       22.67       24.35      2.86 o
   1  19   2       38.82       39.10      4.37 o
   2  19   2        0.86        0.69      2.88 o
   3  19   2       69.87       69.32      3.69 o
   4  19   2      195.95      212.58      7.67 o
   5  19   2        8.71        5.01      3.45 o
   6  19   2        0.93        1.99      3.91 o
  -5  20   2       17.80       23.36      4.60 o
  -4  20   2       44.11       54.77      5.18 o
  -3  20   2       45.54       52.95      4.78 o
  -2  20   2        8.76        5.08      3.36 o
  -1  20   2        2.60        0.96      2.97 o
   0  20   2       17.64       15.12      2.78 o
   1  20   2       38.11       43.39      4.32 o
   2  20   2       59.19       78.43      7.76 o
   3  20   2        3.53        1.89      4.25 o
   4  20   2       46.61       47.23      4.51 o
   5  20   2       88.31      101.83      6.28 o
  -3  21   2        5.80        8.42      3.85 o
  -2  21   2       35.06       49.21      4.86 o
  -1  21   2        0.02        2.26      3.27 o
   0  21   2        6.04        5.04      2.73 o
   1  21   2       13.83       12.50      3.70 o
   2  21   2        3.25        5.16      3.39 o
   3  21   2        3.40        9.41      3.71 o
 -12   1   3       34.54       32.67     10.38 o
 -11   1   3       95.77       98.49      6.73 o
 -10   1   3        3.45        4.35      2.67 o
  -9   1   3      102.51       80.82      4.34 o
  -8   1   3       67.28       67.85      3.21 o
  -7   1   3      230.15      227.97      5.14 o
  -6   1   3      279.47      289.10      5.59 o
  -5   1   3        0.83        1.25      1.25 o
  -4   1   3     2949.24     3141.67     31.77 o
  -3   1   3      776.71      825.26      8.77 o
  -2   1   3      641.62      687.84      6.96 o
  -1   1   3     2443.68     2525.61     22.59 o
   0   1   3     1575.29     1576.95     13.16 o
   1   1   3      233.22      245.81      2.65 o
   2   1   3      694.79      651.28      6.72 o
   3   1   3      546.70      599.47      6.00 o
   4   1   3      103.62      109.18      2.08 o
   5   1   3      323.71      345.43      4.31 o
   6   1   3       46.97       49.41      1.93 o
   7   1   3      665.45      654.44      9.44 o
   8   1   3     2332.97     2291.60     29.01 o
   9   1   3      248.88      242.24      7.68 o
  10   1   3       18.38       21.35      3.44 o
  11   1   3      111.79      116.61      6.46 o
  12   1   3        1.30        0.15      3.91 o
 -12   2   3        0.12        4.04      5.18 o
 -11   2   3       10.35        3.65      3.15 o
 -10   2   3       86.78       84.77      4.54 o
  -9   2   3        0.31        3.77      2.38 o
  -8   2   3       46.65       61.75      3.54 o
  -7   2   3      238.63      222.99      5.06 o
  -6   2   3     1110.51     1089.15     14.59 o
  -5   2   3     1533.06     1631.02     18.77 o
  -4   2   3      331.53      331.22      4.79 o
  -3   2   3      391.57      408.45      4.99 o
  -2   2   3      195.16      190.61      2.86 o
  -1   2   3      197.17      201.04      2.65 o
   0   2   3     5280.10     5408.83     43.16 o
   1   2   3     1230.62     1222.81      9.64 o
   2   2   3      146.65      128.43      1.95 o
   3   2   3     1296.93     1373.34     12.37 o
   4   2   3      614.25      644.20      6.92 o
   5   2   3      378.12      337.95      5.19 o
   6   2   3      141.36      120.95      2.95 o
   7   2   3     1605.84     1563.85     18.84 o
   8   2   3       28.76       34.91      2.75 o
   9   2   3       17.78       15.92      2.78 o
  10   2   3        6.36        2.97      2.73 o
  11   2   3       85.64      101.25      6.00 o
  12   2   3       17.87       20.50      5.01 o
 -12   3   3      118.61      122.91     10.16 o
 -11   3   3        3.49        1.71      3.11 o
 -10   3   3       57.06       53.53      5.04 o
  -9   3   3       19.47       14.57      2.99 o
  -8   3   3      415.26      348.88      7.13 o
  -7   3   3       23.24       30.36      2.42 o
  -6   3   3        0.45       -0.66      1.28 o
  -5   3   3      108.93       93.47      2.59 o
  -4   3   3     1579.04     1647.41     17.46 o
  -3   3   3      661.78      694.60      8.08 o
  -2   3   3       34.53       26.08      1.86 o
  -1   3   3     1991.65     2026.33     17.52 o
   0   3   3     2434.94     2522.43     20.61 o
   1   3   3       82.42      101.18      1.67 o
   2   3   3     2363.93     2382.46     21.48 o
   3   3   3      172.43      174.05      2.89 o
   4   3   3      201.04      233.46      3.54 o
   5   3   3       34.94       32.98      1.65 o
   6   3   3        2.29        1.28      1.19 o
   7   3   3       42.54       47.52      2.38 o
   8   3   3       28.52       32.10      2.91 o
   9   3   3       92.41       96.85      4.55 o
  10   3   3      121.11      138.99      6.28 o
  11   3   3       44.67       41.07      5.22 o
  12   3   3       57.73       59.19      6.36 o
 -12   4   3        8.07       10.03      4.66 o
 -11   4   3       22.81       37.14      4.39 o
 -10   4   3        0.00       -1.70      3.03 o
  -9   4   3      186.90      188.46      7.05 o
  -8   4   3      188.31      145.54      4.66 o
  -7   4   3      163.51      148.89      4.12 o
  -6   4   3       41.72       38.20      2.04 o
  -5   4   3        7.74        8.78      1.17 o
  -4   4   3        6.70        1.80      0.77 o
  -3   4   3      268.76      284.75      5.25 o
  -2   4   3     1036.14     1121.14     11.29 o
  -1   4   3      511.74      517.19      6.09 o
   0   4   3     1713.23     1834.76     16.68 o
   1   4   3     2803.77     2952.30     24.07 o
   2   4   3      272.08      278.61      3.52 o
   3   4   3      282.07      311.08      3.93 o
   4   4   3        0.09       -0.92      0.92 o
   5   4   3        2.25        0.06      1.00 o
   6   4   3        0.69        2.06      1.18 o
   7   4   3        8.71       10.29      1.76 o
   8   4   3       32.77       34.12      4.67 o
   9   4   3        1.78        2.04      2.48 o
  10   4   3        0.99        0.88      2.48 o
  11   4   3       20.92       18.98      4.43 o
  12   4   3        5.38        0.20      7.88 o
 -12   5   3        8.84        6.15      4.00 o
 -11   5   3        0.08       -0.69      3.47 o
 -10   5   3       11.96       11.58      3.71 o
  -9   5   3        0.09       -1.26      2.53 o
  -8   5   3       18.80       26.67      2.91 o
  -7   5   3       91.41       96.86      3.85 o
  -6   5   3      205.43      211.37      4.13 o
  -5   5   3      159.06      169.52      3.49 o
  -4   5   3        5.26        1.01      0.91 o
  -3   5   3      332.97      341.92      4.22 o
  -2   5   3     1280.80     1267.64     13.40 o
  -1   5   3      650.58      673.90      9.16 o
   0   5   3      502.38      501.28      5.23 o
   1   5   3        0.11        3.49      0.99 o
   2   5   3      140.51      134.89      2.69 o
   3   5   3        5.55        4.83      0.89 o
   4   5   3       10.62       11.78      1.06 o
   5   5   3       84.58       85.28      2.26 o
   6   5   3       12.25       13.16      1.40 o
   7   5   3      267.12      281.76      6.35 o
   8   5   3        0.20        1.82      2.19 o
   9   5   3       49.78       52.36      3.67 o
  10   5   3        1.29        3.44      2.99 o
  11   5   3        9.60       10.05      4.00 o
  12   5   3        1.59       -0.91      4.00 o
 -12   6   3        3.79        1.51      7.41 o
 -11   6   3       10.97        9.85      6.02 o
 -10   6   3        4.54        4.69      3.72 o
  -9   6   3      275.34      255.44      7.98 o
  -8   6   3      579.02      575.37     11.69 o
  -7   6   3      142.45      137.11      4.71 o
  -6   6   3      488.14      483.31      9.79 o
  -5   6   3      246.97      233.77      3.74 o
  -4   6   3     1648.21     1750.30     17.49 o
  -3   6   3       29.73       41.46      1.41 o
  -2   6   3      546.20      585.60      8.35 o
  -1   6   3        0.30       -0.11      0.71 o
   0   6   3     1889.94     1910.82     30.04 o
   1   6   3      845.23      923.26     11.03 o
   2   6   3      526.27      575.27      7.35 o
   3   6   3      694.03      684.37      9.32 o
   4   6   3      367.34      382.02      5.44 o
   5   6   3        9.81        7.56      1.12 o
   6   6   3       38.00       33.63      1.72 o
   7   6   3      157.68      166.86      4.34 o
   8   6   3        0.69        1.55      2.21 o
   9   6   3        2.28        3.47      2.74 o
  10   6   3       44.59       50.07      6.05 o
  11   6   3        9.94       17.21      4.37 o
  12   6   3       16.19        9.15      7.31 o
 -12   7   3      144.26      158.89      8.88 o
 -11   7   3      138.08      158.98      8.53 o
 -10   7   3       48.95       45.68      5.24 o
  -9   7   3       38.05       47.67      4.38 o
  -8   7   3      242.57      231.05      7.34 o
  -7   7   3      188.39      186.07      5.45 o
  -6   7   3      919.93      922.13     12.08 o
  -5   7   3      317.88      325.89      4.60 o
  -4   7   3       89.50       78.02      2.09 o
  -3   7   3     1721.72     1778.11     17.59 o
  -2   7   3      100.89       89.11      2.03 o
  -1   7   3      271.67      240.09      3.28 o
   0   7   3     4132.94     4201.21     49.53 o
   1   7   3      295.60      264.29      4.57 o
   2   7   3      388.84      357.52      5.67 o
   3   7   3       45.53       30.25      2.14 o
   4   7   3       76.54       80.64      2.08 o
   5   7   3      197.32      189.58      4.03 o
   6   7   3      361.13      354.86      5.55 o
   7   7   3       50.93       64.99      2.88 o
   8   7   3        0.83       -1.21      2.35 o
   9   7   3      312.87      321.49      9.07 o
  10   7   3      129.98      148.95      6.62 o
  11   7   3      161.75      193.71      9.30 o
 -11   8   3       48.62       55.55      8.41 o
 -10   8   3       39.02       41.75      5.17 o
  -9   8   3        0.25       -1.00      2.61 o
  -8   8   3       93.56       92.20      4.96 o
  -7   8   3      253.19      237.88      6.14 o
  -6   8   3       63.04       59.93      3.19 o
  -5   8   3       34.58       29.33      1.72 o
  -4   8   3       97.49       92.42      2.70 o
  -3   8   3       15.36       23.98      1.35 o
  -2   8   3        0.02        0.68      0.86 o
  -1   8   3      673.70      729.38      7.75 o
   0   8   3      171.01      198.39      3.57 o
   1   8   3      548.60      609.54      7.93 o
   2   8   3      160.83      157.62      3.71 o
   3   8   3       11.44       11.92      1.17 o
   4   8   3      601.75      560.64      7.77 o
   5   8   3      475.28      470.81      6.35 o
   6   8   3        6.33        5.75      1.57 o
   7   8   3      459.18      445.27      7.96 o
   8   8   3       55.36       48.79      3.79 o
   9   8   3        1.65       -0.13      2.80 o
  10   8   3       15.70       15.71      3.67 o
  11   8   3       14.77       19.12      4.27 o
 -11   9   3        3.43        1.17      5.07 o
 -10   9   3       38.92       39.01      6.22 o
  -9   9   3        2.04       -1.62      3.41 o
  -8   9   3       29.10       26.09      3.51 o
  -7   9   3        3.86        8.20      2.65 o
  -6   9   3      595.85      574.47     10.24 o
  -5   9   3      159.72      168.33      3.74 o
  -4   9   3       36.15       32.89      1.86 o
  -3   9   3      271.67      299.35      6.77 o
  -2   9   3       30.01       37.51      2.27 o
  -1   9   3       92.92       77.79      1.68 o
   0   9   3       81.07       93.11      2.44 o
   1   9   3       52.67       56.54      1.98 o
   2   9   3        0.01       -1.19      1.56 o
   3   9   3        0.06       -1.23      1.23 o
   4   9   3       37.88       44.19      2.02 o
   5   9   3      132.68      144.27      3.07 o
   6   9   3       17.71       13.90      2.30 o
   7   9   3       13.59       10.09      1.97 o
   8   9   3      129.27      112.09      5.92 o
   9   9   3        3.76        1.88      2.83 o
  10   9   3        2.73        4.81      3.16 o
  11   9   3       63.79       81.84      5.89 o
 -11  10   3        7.80        9.46      5.84 o
 -10  10   3       13.99       16.88      5.53 o
  -9  10   3       67.67       58.60      7.36 o
  -8  10   3      196.31      212.39     13.30 o
  -7  10   3       30.09       37.41      3.58 o
  -6  10   3        1.95       -0.27      2.12 o
  -5  10   3      392.08      362.64      7.32 o
  -4  10   3      414.12      402.96      5.96 o
  -3  10   3      333.68      328.07      6.32 o
  -2  10   3      106.35      104.72      2.98 o
  -1  10   3        7.36        8.30      1.14 o
   0  10   3       66.10       82.70      3.48 o
   1  10   3       28.03       27.75      1.95 o
   2  10   3      154.39      156.55      4.43 o
   3  10   3       29.23       31.99      2.55 o
   4  10   3      257.50      251.23      5.67 o
   5  10   3      252.63      249.55      4.30 o
   6  10   3       68.16       70.32      3.37 o
   7  10   3       32.18       25.88      2.69 o
   8  10   3       97.43       83.76      4.57 o
   9  10   3       59.31       56.98      4.27 o
  10  10   3        4.46        7.84      4.16 o
  11  10   3        9.45        5.49      4.93 o
 -11  11   3       23.44       18.89      6.27 o
 -10  11   3        6.99        9.37      5.72 o
  -9  11   3      124.16      126.46      9.40 o
  -8  11   3       19.69       30.07      4.61 o
  -7  11   3      315.05      316.35     10.03 o
  -6  11   3        0.75       -2.32      2.63 o
  -5  11   3      319.80      319.01      9.02 o
  -4  11   3      155.40      161.74      5.43 o
  -3  11   3      135.01      126.50      3.03 o
  -2  11   3       63.02       54.20      1.94 o
  -1  11   3     1413.47     1355.90     15.68 o
   0  11   3      233.48      235.72      4.62 o
   1  11   3      223.05      211.67      4.23 o
   2  11   3      119.00      117.53      4.03 o
   3  11   3      454.71      435.11      9.86 o
   4  11   3      257.39      265.33      5.26 o
   5  11   3      266.47      269.29      4.46 o
   6  11   3       24.44       29.20      2.48 o
   7  11   3       73.29       75.71      3.73 o
   8  11   3       82.11       86.92      5.87 o
   9  11   3       41.48       50.27      4.72 o
  10  11   3       15.67       18.88      4.23 o
 -10  12   3        2.01        1.13      8.12 o
  -9  12   3       12.00       13.37      4.28 o
  -8  12   3      153.80      138.27      7.19 o
  -7  12   3       99.06      104.76      6.03 o
  -6  12   3      155.15      153.51      9.80 o
  -5  12   3      333.48      306.98      8.96 o
  -4  12   3      227.77      204.58      6.80 o
  -3  12   3      151.54      132.58      3.70 o
  -2  12   3       15.04       18.01      1.50 o
  -1  12   3      106.53      102.82      4.21 o
   0  12   3       38.71       36.48      2.10 o
   1  12   3      365.90      387.56      7.75 o
   2  12   3      435.43      418.00     10.57 o
   3  12   3      198.29      204.40      7.41 o
   4  12   3      797.09      779.80     17.13 o
   5  12   3      136.61      135.61      3.97 o
   6  12   3      107.57      108.91      3.96 o
   7  12   3       23.13       20.68      3.17 o
   8  12   3        0.04       -0.80      2.45 o
   9  12   3        0.86        2.93      3.25 o
  10  12   3        0.07       -3.00      3.55 o
 -10  13   3        4.04        9.28      5.61 o
  -9  13   3       10.60       10.98      4.28 o
  -8  13   3       28.67       22.10      4.40 o
  -7  13   3       10.94        9.10      3.74 o
  -6  13   3        0.79        0.02      3.03 o
  -5  13   3       69.60       61.92      4.43 o
  -4  13   3      128.92      120.37      5.51 o
  -3  13   3      162.25      143.73      4.81 o
  -2  13   3       47.04       44.70      2.77 o
  -1  13   3      185.50      180.16      3.89 o
   0  13   3        2.29        1.76      1.39 o
   1  13   3       74.75       61.02      5.02 o
   2  13   3        1.60        4.07      3.96 o
   3  13   3       51.15       59.25      4.44 o
   4  13   3        3.01       -1.00      2.82 o
   5  13   3        1.39       -1.18      2.74 o
   6  13   3        0.06        0.34      1.55 o
   7  13   3       14.19       11.86      2.64 o
   8  13   3       55.76       55.83      4.45 o
   9  13   3        0.02       -3.06      3.06 o
  -9  14   3       19.58       19.94      4.81 o
  -8  14   3       39.09       37.94      5.04 o
  -7  14   3       24.88       17.79      4.06 o
  -6  14   3       28.63       24.74      4.07 o
  -5  14   3       60.21       62.51      7.84 o
  -4  14   3      110.47      105.75      5.43 o
  -3  14   3       37.39       35.44      3.45 o
  -2  14   3      184.07      176.61      6.38 o
  -1  14   3        0.78        1.60      1.63 o
   0  14   3       97.07       88.56      2.77 o
   1  14   3       32.25       28.63      2.38 o
   2  14   3      350.82      339.56     12.00 o
   3  14   3       58.13       45.80      5.43 o
   4  14   3        0.09       -2.38      3.73 o
   5  14   3       38.65       35.96      3.50 o
   6  14   3        7.40        5.41      1.78 o
   7  14   3        0.52       -0.68      3.73 o
   8  14   3        0.29        2.04      2.85 o
   9  14   3        2.85       -0.52      3.26 o
  -9  15   3       11.68        9.97      4.82 o
  -8  15   3        8.08        1.63      3.78 o
  -7  15   3       23.56       22.90      4.47 o
  -6  15   3       12.98       11.61      3.76 o
  -5  15   3       17.94        9.95      3.39 o
  -4  15   3       71.86       67.47      4.59 o
  -3  15   3      353.85      341.48     14.62 o
  -2  15   3      183.73      168.54      5.12 o
  -1  15   3      145.70      144.95      4.38 o
   0  15   3      170.28      143.75      3.65 o
   1  15   3      222.06      201.39      6.16 o
   2  15   3        0.12        3.36      3.68 o
   3  15   3       10.38        6.17      5.81 o
   4  15   3        2.28       -1.64      4.51 o
   5  15   3        8.79        4.34      4.87 o
   6  15   3        1.08        4.12      2.08 o
   7  15   3       92.42       97.60      4.69 o
   8  15   3       38.65       44.86      4.24 o
  -8  16   3       11.61        7.16      4.28 o
  -7  16   3       14.95       18.84      4.41 o
  -6  16   3       57.67       62.55      6.80 o
  -5  16   3       33.83       34.03      6.45 o
  -4  16   3      134.52      118.89      6.26 o
  -3  16   3       25.53       17.17      3.33 o
  -2  16   3        0.92        6.23      2.61 o
  -1  16   3        0.05       -1.80      1.80 o
   0  16   3       44.60       39.41      2.25 o
   1  16   3       25.09       27.52      2.54 o
   2  16   3        5.89        3.25      4.18 o
   3  16   3       31.19       27.35      5.31 o
   4  16   3      187.09      194.07     10.30 o
   5  16   3       21.15       18.08      5.91 o
   6  16   3      106.52      102.26      4.28 o
   7  16   3      147.16      167.07      6.71 o
   8  16   3       18.29       14.34      5.12 o
  -7  17   3        7.86        3.84      3.89 o
  -6  17   3       19.76       16.43      4.11 o
  -5  17   3        1.78        4.30      3.30 o
  -4  17   3        1.47        0.47      3.21 o
  -3  17   3        7.09       16.12      5.42 o
  -2  17   3        8.09        1.65      2.71 o
  -1  17   3       29.09       28.09      3.13 o
   0  17   3        0.03       -1.63      1.63 o
   1  17   3        1.20       -1.19      1.34 o
   2  17   3       24.74       31.53      5.32 o
   3  17   3      108.61      115.16      7.94 o
   4  17   3        1.97        1.10      4.79 o
   5  17   3       14.20       11.85      5.66 o
   6  17   3        3.57        3.37      3.18 o
   7  17   3        1.57        7.01      3.64 o
  -7  18   3        5.20        1.29      4.17 o
  -6  18   3        2.02        6.36      3.92 o
  -5  18   3        3.14        0.21      3.42 o
  -4  18   3        0.23       -1.23      3.14 o
  -3  18   3        0.05        0.02      3.03 o
  -2  18   3        2.79       -1.61      3.60 o
  -1  18   3       11.09       15.97      6.25 o
   0  18   3       82.09       83.77      3.89 o
   1  18   3        6.07        8.21      2.68 o
   2  18   3       15.40       15.84      5.08 o
   3  18   3        3.25       -1.45      4.42 o
   4  18   3       28.17       40.59      6.54 o
   5  18   3        0.39        2.85     10.61 o
   6  18   3        2.27        3.03      3.34 o
  -6  19   3        0.54       -3.68      3.68 o
  -5  19   3       18.69       30.74      4.52 o
  -4  19   3        2.56        6.48      3.68 o
  -3  19   3       15.60       14.42      3.74 o
  -2  19   3        3.18        0.08      3.97 o
  -1  19   3        0.31       -2.30      2.69 o
   0  19   3        1.08        4.63      4.57 o
   1  19   3        0.81        4.30      4.06 o
   2  19   3       26.31       23.78      4.03 o
   3  19   3        4.07        2.99      5.04 o
   4  19   3       11.39       14.98      5.80 o
   5  19   3       23.00       25.24      6.70 o
  -4  20   3        2.22        5.35      5.42 o
  -3  20   3        4.07        0.84      3.46 o
  -2  20   3        0.03        1.46      3.18 o
  -1  20   3       23.27       23.38      3.60 o
   0  20   3       93.97      104.63      4.53 o
   1  20   3       10.50       12.79      3.47 o
   2  20   3       15.87       20.48      3.48 o
   3  20   3       42.98       39.93      6.67 o
   4  20   3       44.98       50.18      8.02 o
  -3  21   3        4.10        9.23      6.12 o
  -2  21   3       14.20       14.09      3.75 o
  -1  21   3       89.48      102.34      5.54 o
   0  21   3       14.01       18.01      7.58 o
   1  21   3        7.91       10.53      3.59 o
   2  21   3        6.91        9.29      3.52 o
 -12   0   4       99.27      100.39     13.37 o
 -11   0   4       13.08       10.98      4.96 o
 -10   0   4      126.31      138.52      8.85 o
  -9   0   4      410.40      393.84     13.86 o
  -8   0   4      242.38      214.43     10.52 o
  -7   0   4      963.29      939.91     19.15 o
  -6   0   4      248.93      243.65      7.48 o
  -5   0   4       49.00       46.62      3.74 o
  -4   0   4      484.61      491.60     10.69 o
  -3   0   4       13.24        7.58      1.59 o
  -2   0   4     4584.29     4528.76     73.15 o
  -1   0   4     1775.44     1619.43     71.31 o
   0   0   4      792.36      774.45     15.13 o
   1   0   4      121.75      139.44      3.30 o
   2   0   4      609.49      661.51      8.91 o
   3   0   4     2502.98     2662.23     31.22 o
   4   0   4      729.42      663.81      9.39 o
   5   0   4       29.82       32.76      2.03 o
   6   0   4      140.66      153.98      4.89 o
   7   0   4      877.10      872.55     22.36 o
   8   0   4      171.40      165.76      8.84 o
   9   0   4      154.79      143.06      8.80 o
  10   0   4      182.26      174.13     10.15 o
  11   0   4       81.39       81.73      7.82 o
  12   0   4       25.36       30.87      6.64 o
 -12   1   4        4.36       10.54      5.76 o
 -11   1   4        0.59       -3.32      3.32 o
 -10   1   4       43.19       48.61      4.37 o
  -9   1   4      306.88      305.92      8.47 o
  -8   1   4      104.70      107.97      4.40 o
  -7   1   4      663.70      649.81     11.80 o
  -6   1   4        1.72       -0.53      1.59 o
  -5   1   4       90.18       90.68      3.08 o
  -4   1   4      219.76      197.20      3.98 o
  -3   1   4     1505.81     1478.41     16.92 o
  -2   1   4      184.61      216.04      3.74 o
  -1   1   4      892.28      878.36     14.32 o
   0   1   4     1151.77     1144.29     11.15 o
   1   1   4      130.08      125.90      2.23 o
   2   1   4       72.53       83.58      2.30 o
   3   1   4      233.49      259.42      3.23 o
   4   1   4     1652.91     1657.90     14.40 o
   5   1   4     1888.83     1839.09     17.64 o
   6   1   4      265.84      249.25      4.10 o
   7   1   4      140.28      125.34      5.24 o
   8   1   4       39.32       39.77      3.25 o
   9   1   4        6.79        6.47      2.80 o
  10   1   4       63.11       72.85      5.42 o
  11   1   4       14.46       17.23      3.83 o
  12   1   4        5.41        0.63      4.08 o
 -12   2   4       23.97       24.08      6.73 o
 -11   2   4        2.34        4.82      3.73 o
 -10   2   4       22.77       30.79      4.65 o
  -9   2   4        0.90        8.18      2.80 o
  -8   2   4        6.74        5.98      2.37 o
  -7   2   4      510.73      521.28     10.42 o
  -6   2   4        0.12       -0.68      1.63 o
  -5   2   4       87.98       87.61      3.07 o
  -4   2   4      274.79      337.87      5.40 o
  -3   2   4      310.28      294.12      5.11 o
  -2   2   4      102.13       93.07      2.25 o
  -1   2   4      723.14      690.93      7.97 o
   0   2   4       56.68       56.93      1.62 o
   1   2   4     5034.57     5138.22     43.08 o
   2   2   4        8.13        6.46      0.92 o
   3   2   4       83.82       65.34      1.79 o
   4   2   4       19.05       50.18      1.76 o
   5   2   4       57.51       63.34      2.08 o
   6   2   4       76.93       71.87      2.25 o
   7   2   4       72.51       76.54      3.59 o
   8   2   4        3.60        5.51      2.40 o
   9   2   4      123.68      124.30      6.24 o
  10   2   4       31.44       30.09      3.91 o
  11   2   4       76.30       73.92      5.51 o
  12   2   4        5.70       -2.27      4.10 o
 -12   3   4       36.86       46.01      6.09 o
 -11   3   4      102.53      102.39      8.75 o
 -10   3   4       12.51        3.05      2.98 o
  -9   3   4        5.10        6.55      2.85 o
  -8   3   4       37.96       42.69      2.96 o
  -7   3   4       10.33        7.56      2.04 o
  -6   3   4     2056.43     1992.72     24.90 o
  -5   3   4      404.05      381.45      6.12 o
  -4   3   4      244.77      254.69      4.89 o
  -3   3   4      635.33      636.23      7.74 o
  -2   3   4       40.78       40.72      1.53 o
  -1   3   4      800.58      866.29      9.62 o
   0   3   4     1571.80     1601.10     17.87 o
   1   3   4       65.80       56.84      1.66 o
   2   3   4       83.55      108.90      2.25 o
   3   3   4     3083.90     3034.86     35.14 o
   4   3   4      456.28      479.71      6.03 o
   5   3   4       35.21       34.67      1.66 o
   6   3   4      245.17      240.18      5.35 o
   7   3   4      520.49      522.03      9.94 o
   8   3   4       16.86       24.75      2.84 o
   9   3   4       50.23       51.80      3.75 o
  10   3   4        0.23        0.90      2.82 o
  11   3   4       28.71       30.79      5.09 o
  12   3   4        1.71        5.88      7.15 o
 -12   4   4       91.01       88.85      7.57 o
 -11   4   4      124.88      133.89      7.93 o
 -10   4   4        1.09        5.98      3.53 o
  -9   4   4       52.30       41.10      3.45 o
  -8   4   4      417.52      397.97      8.63 o
  -7   4   4       16.08       16.63      2.21 o
  -6   4   4       26.59       25.03      2.14 o
  -5   4   4      672.84      678.03     10.03 o
  -4   4   4     2321.24     2280.18     23.78 o
  -3   4   4      847.09      904.83     10.36 o
  -2   4   4      732.06      791.57      9.05 o
  -1   4   4        7.52        4.72      1.06 o
   0   4   4      194.39      202.77      3.61 o
   1   4   4      742.62      692.44      7.95 o
   2   4   4      325.70      297.46      4.19 o
   3   4   4      472.38      486.50      6.22 o
   4   4   4      671.25      719.54      8.11 o
   5   4   4        1.47        4.43      1.14 o
   6   4   4       56.11       58.34      2.48 o
   7   4   4        0.55        5.04      2.22 o
   8   4   4      315.51      311.99      7.62 o
   9   4   4      137.23      151.14      6.42 o
  10   4   4       40.43       48.04      6.59 o
  11   4   4       37.07       35.19      5.28 o
 -12   5   4        0.76        9.63      4.90 o
 -11   5   4       83.38       74.30      6.54 o
 -10   5   4      115.38      123.54      7.17 o
  -9   5   4        2.71        1.26      4.38 o
  -8   5   4      127.85      113.75      4.64 o
  -7   5   4      525.57      498.82      9.58 o
  -6   5   4      719.29      694.24     10.54 o
  -5   5   4     1008.52      987.66     16.08 o
  -4   5   4     1034.80      999.43     13.56 o
  -3   5   4     1418.08     1459.19     15.68 o
  -2   5   4        5.36        3.28      1.10 o
  -1   5   4     3538.43     3769.31     40.19 o
   0   5   4       58.64       59.24      3.56 o
   1   5   4     6816.59     7022.86     68.67 o
   2   5   4     1301.49     1262.65     13.50 o
   3   5   4     3804.74     3764.59     37.66 o
   4   5   4       16.16       11.01      1.12 o
   5   5   4        0.03       -0.30      1.06 o
   6   5   4        5.63        4.24      1.68 o
   7   5   4     1388.62     1376.15     20.58 o
   8   5   4      381.65      391.98      8.75 o
   9   5   4        7.52       11.56      2.88 o
  10   5   4       32.32       28.63      4.57 o
  11   5   4       15.43       20.56      4.72 o
 -12   6   4       91.01       89.35     12.41 o
 -11   6   4       16.79       20.27      4.85 o
 -10   6   4        9.94       18.91      4.39 o
  -9   6   4       51.61       53.02      4.44 o
  -8   6   4      137.99      126.80      4.98 o
  -7   6   4      238.41      233.99      6.29 o
  -6   6   4      357.70      365.14      6.32 o
  -5   6   4       27.33       26.56      1.68 o
  -4   6   4     2435.67     2345.71     23.09 o
  -3   6   4       56.88       46.58      3.31 o
  -2   6   4      381.26      395.93      6.22 o
  -1   6   4      199.86      252.53      4.13 o
   0   6   4     3222.42     3328.34     33.38 o
   1   6   4     3788.26     3655.41     36.55 o
   2   6   4      997.05      974.48     10.71 o
   3   6   4      902.38      930.98     10.46 o
   4   6   4      308.80      282.65      4.37 o
   5   6   4        2.18        1.93      1.10 o
   6   6   4        0.02       -1.26      1.46 o
   7   6   4      136.66      151.84      5.08 o
   8   6   4      519.02      475.11      9.81 o
   9   6   4      263.98      261.57      8.16 o
  10   6   4       42.58       47.76      4.47 o
  11   6   4        0.31        2.01      3.88 o
 -11   7   4       25.34       26.24      6.03 o
 -10   7   4        0.56        2.92      3.84 o
  -9   7   4      108.30      103.42      5.58 o
  -8   7   4      145.54      148.09      9.69 o
  -7   7   4      307.77      325.80      7.44 o
  -6   7   4      102.91       93.84      3.87 o
  -5   7   4      243.67      229.97      4.28 o
  -4   7   4      728.43      719.53     11.48 o
  -3   7   4      488.48      451.62      6.15 o
  -2   7   4      128.67      125.00      2.71 o
  -1   7   4      754.04      744.24      9.15 o
   0   7   4     1801.19     1749.55     18.27 o
   1   7   4        3.63       11.34      3.24 o
   2   7   4      111.10       97.92      2.69 o
   3   7   4      250.92      247.30      3.70 o
   4   7   4      184.21      179.84      4.32 o
   5   7   4      894.76      839.06     10.76 o
   6   7   4      162.31      159.13      4.01 o
   7   7   4      102.87      105.02      4.33 o
   8   7   4        0.11        0.58      2.52 o
   9   7   4        6.37       11.00      3.23 o
  10   7   4       40.11       43.99      4.57 o
  11   7   4       37.31       43.40      7.76 o
 -11   8   4       10.13        4.98      5.33 o
 -10   8   4      190.38      197.52     10.91 o
  -9   8   4       86.34      104.07      6.49 o
  -8   8   4       12.54       12.86      3.15 o
  -7   8   4       11.53       10.62      2.53 o
  -6   8   4       71.67       63.16      3.36 o
  -5   8   4      312.82      309.44      7.67 o
  -4   8   4      113.34      112.52      3.34 o
  -3   8   4      325.91      337.42      5.44 o
  -2   8   4      867.93      858.97      9.92 o
  -1   8   4     3720.77     3791.26     37.84 o
   0   8   4       51.15       70.48      1.87 o
   1   8   4       53.45       53.98      3.88 o
   2   8   4      220.64      208.51      3.96 o
   3   8   4      307.89      318.68      5.45 o
   4   8   4      358.83      363.21      5.39 o
   5   8   4       99.86       94.65      2.73 o
   6   8   4      428.91      412.22      6.82 o
   7   8   4      455.42      431.81     11.16 o
   8   8   4        0.13       -0.20      2.43 o
   9   8   4       10.87       11.70      3.11 o
  10   8   4        0.73       -1.78      3.14 o
  11   8   4      219.08      238.54     10.28 o
 -11   9   4       11.46       13.66      5.93 o
 -10   9   4        0.06        1.57      6.72 o
  -9   9   4      341.75      354.77     11.54 o
  -8   9   4      333.27      343.27     10.84 o
  -7   9   4       54.67       50.27      4.16 o
  -6   9   4       67.05       66.73      3.46 o
  -5   9   4       22.54       20.71      2.38 o
  -4   9   4      471.34      455.43     10.13 o
  -3   9   4      883.30      837.93     10.18 o
  -2   9   4      403.45      420.09      5.71 o
  -1   9   4       23.89       24.64      1.30 o
   0   9   4     1252.44     1179.83     12.87 o
   1   9   4      789.25      777.13     10.77 o
   2   9   4       46.79       40.28      1.86 o
   3   9   4       67.54       64.39      2.49 o
   4   9   4     1212.19     1193.80     13.21 o
   5   9   4      757.26      782.33      9.56 o
   6   9   4      150.19      170.50      4.37 o
   7   9   4       11.18       14.17      2.68 o
   8   9   4        4.72       -2.02      2.52 o
   9   9   4        0.10       -2.67      2.67 o
  10   9   4       10.94       15.00      3.69 o
 -11  10   4       19.52       21.24      6.44 o
 -10  10   4        0.05       -4.44      4.44 o
  -9  10   4      133.79      147.81      7.67 o
  -8  10   4        0.31        5.56      3.52 o
  -7  10   4     1065.46     1035.38     21.82 o
  -6  10   4      171.55      174.67      7.53 o
  -5  10   4       53.62       61.54      3.16 o
  -4  10   4        6.81        8.00      1.74 o
  -3  10   4      236.72      217.99      4.33 o
  -2  10   4      660.74      649.78      8.54 o
  -1  10   4      488.71      481.50      6.69 o
   0  10   4      232.10      253.10      4.89 o
   1  10   4      414.12      399.64      6.59 o
   2  10   4      185.33      175.31      5.01 o
   3  10   4      607.68      589.92      9.29 o
   4  10   4      239.01      248.05      5.28 o
   5  10   4      216.69      203.91      4.34 o
   6  10   4       46.54       51.77      2.60 o
   7  10   4       85.97       90.46      6.49 o
   8  10   4       24.83       27.87      3.88 o
   9  10   4       10.56       11.13      4.90 o
  10  10   4       23.89       19.90      4.03 o
 -10  11   4        8.09        5.15      5.42 o
  -9  11   4       10.52       13.89      5.19 o
  -8  11   4       74.22       86.15      8.89 o
  -7  11   4       73.58       64.80      5.23 o
  -6  11   4      113.40      100.05      5.59 o
  -5  11   4        0.98       -1.28      2.56 o
  -4  11   4        0.17        0.39      2.02 o
  -3  11   4      344.74      352.21      6.84 o
  -2  11   4      267.90      251.10      4.67 o
  -1  11   4       78.26       81.23      2.69 o
   0  11   4      361.94      341.21      6.33 o
   1  11   4      151.28      135.21      5.83 o
   2  11   4     1264.05     1195.78     23.21 o
   3  11   4      240.92      234.72      8.05 o
   4  11   4      309.31      300.65      5.81 o
   5  11   4       29.93       27.77      1.95 o
   6  11   4       26.26       27.15      2.20 o
   7  11   4        2.08        0.20      3.42 o
   8  11   4       30.52       34.64      3.50 o
   9  11   4        0.24        0.76      2.84 o
  10  11   4       72.40       75.70      6.38 o
 -10  12   4       17.17        4.64      5.39 o
  -9  12   4        0.00        2.98      3.87 o
  -8  12   4        0.03        3.41      3.60 o
  -7  12   4        0.19        1.82      4.22 o
  -6  12   4       13.78       10.55      4.07 o
  -5  12   4       44.35       43.43      4.25 o
  -4  12   4       61.71       61.87      4.24 o
  -3  12   4       23.15       21.63      2.27 o
  -2  12   4      293.85      281.59      8.98 o
  -1  12   4        1.07       -1.34      1.59 o
   0  12   4      191.80      183.63      4.15 o
   1  12   4      519.30      510.70     11.20 o
   2  12   4       89.67       81.03      4.95 o
   3  12   4       30.93       38.68      4.07 o
   4  12   4       94.67       86.91      5.41 o
   5  12   4       35.39       32.61      2.15 o
   6  12   4       78.50       87.09      3.21 o
   7  12   4       13.12       17.43      3.46 o
   8  12   4       11.29       17.90      3.11 o
   9  12   4       68.41       76.22      5.37 o
 -10  13   4        9.73        2.59      7.93 o
  -9  13   4        4.65       10.60      4.45 o
  -8  13   4      143.76      129.55      7.22 o
  -7  13   4       69.84       88.56      6.00 o
  -6  13   4      311.35      307.32      9.80 o
  -5  13   4       81.03       78.02      4.99 o
  -4  13   4      118.29      111.20      5.38 o
  -3  13   4      222.19      226.18      7.08 o
  -2  13   4        3.87        1.71      1.81 o
  -1  13   4        6.02        5.66      2.25 o
   0  13   4      117.37      121.38      2.99 o
   1  13   4      171.23      166.75      6.72 o
   2  13   4       11.08       10.47      3.12 o
   3  13   4      136.02      135.68     11.59 o
   4  13   4      319.11      339.38     10.40 o
   5  13   4        0.06       -0.75      2.04 o
   6  13   4       30.90       33.74      3.31 o
   7  13   4      248.72      266.39      8.27 o
   8  13   4       58.85       58.14      4.48 o
   9  13   4       48.12       61.57      5.05 o
  -9  14   4       97.38      104.58      7.24 o
  -8  14   4       14.59       14.98      4.28 o
  -7  14   4        0.01       -1.42      3.20 o
  -6  14   4       24.12       27.91      4.12 o
  -5  14   4      125.95      133.19      6.39 o
  -4  14   4      377.87      370.82     10.18 o
  -3  14   4      169.13      165.53      9.28 o
  -2  14   4        0.21       -1.44      2.39 o
  -1  14   4      163.56      156.64      4.43 o
   0  14   4      108.54      108.63      3.06 o
   1  14   4      180.08      184.89      8.97 o
   2  14   4       96.62      110.19      7.71 o
   3  14   4       73.09       86.25      6.77 o
   4  14   4       50.75       50.60      6.08 o
   5  14   4        2.05       -2.13      4.69 o
   6  14   4        3.28        1.60      1.94 o
   7  14   4       17.62       12.69      2.97 o
   8  14   4       59.25       63.77      7.18 o
  -8  15   4        7.52        8.69      5.76 o
  -7  15   4       27.76       31.17      4.71 o
  -6  15   4       85.03       89.99      8.08 o
  -5  15   4        1.66       -1.00      3.11 o
  -4  15   4       46.93       43.73      4.23 o
  -3  15   4       45.93       40.77      3.73 o
  -2  15   4        1.12       -0.69      2.35 o
  -1  15   4       23.50       27.26      2.38 o
   0  15   4        6.29        4.53      1.47 o
   1  15   4        3.25        5.14      3.82 o
   2  15   4      142.48      132.38      8.03 o
   3  15   4       54.66       56.42      6.10 o
   4  15   4        9.63       16.72      5.27 o
   5  15   4        0.62       -4.60      4.60 o
   6  15   4        3.82        2.05      2.72 o
   7  15   4        0.38       -2.09      2.43 o
   8  15   4        2.86        0.62      3.02 o
  -8  16   4        0.24       -1.02      4.02 o
  -7  16   4       43.56       52.08      5.45 o
  -6  16   4        5.72        6.76      3.83 o
  -5  16   4        1.14        2.07      3.21 o
  -4  16   4      102.33       98.00      5.54 o
  -3  16   4        3.27        5.20      2.85 o
  -2  16   4       35.55       39.02      3.49 o
  -1  16   4        0.31       -0.25      1.81 o
   0  16   4       18.52       18.22      1.88 o
   1  16   4       67.32       78.58      6.75 o
   2  16   4       34.43       28.75      8.32 o
   3  16   4       42.72       43.63      6.09 o
   4  16   4      132.67      154.84     11.76 o
   5  16   4        0.01        3.92      5.35 o
   6  16   4        3.54        3.74      3.42 o
   7  16   4        1.01       -1.48      3.60 o
  -7  17   4       16.91       11.89      4.49 o
  -6  17   4        0.19       -3.37      3.37 o
  -5  17   4        4.77        3.90      3.39 o
  -4  17   4       44.18       33.62      4.15 o
  -3  17   4       54.61       58.82      4.50 o
  -2  17   4        0.21       -2.00      2.82 o
  -1  17   4       70.81       72.01      5.76 o
   0  17   4      107.33      110.75      6.05 o
   1  17   4        0.63       -0.58      4.60 o
   2  17   4       27.47       23.27      5.50 o
   3  17   4        7.12        8.01      5.21 o
   4  17   4       91.23       99.84      8.24 o
   5  17   4      126.40      141.45      9.90 o
   6  17   4       38.01       36.62     11.49 o
   7  17   4       12.83       10.90      6.96 o
  -6  18   4       14.26       19.56      4.46 o
  -5  18   4        3.06        1.96      5.43 o
  -4  18   4        5.82        5.27      3.32 o
  -3  18   4      121.92      123.79      6.15 o
  -2  18   4      203.49      218.46      7.59 o
  -1  18   4      274.50      290.45     15.69 o
   0  18   4        1.48        5.52      2.17 o
   1  18   4        4.50        4.35      2.17 o
   2  18   4       68.89       81.73      7.50 o
   3  18   4       40.70       30.78      6.22 o
   4  18   4       13.34       15.86      6.03 o
   5  18   4       36.22       24.01     10.19 o
   6  18   4      102.78       94.25      6.00 o
  -5  19   4        2.47       -0.81      3.68 o
  -4  19   4       45.25       46.14      4.89 o
  -3  19   4       91.00      111.37      6.04 o
  -2  19   4       29.32       32.93      4.00 o
  -1  19   4        0.11       -0.50      2.81 o
   0  19   4       95.39       98.97      4.60 o
   1  19   4        1.31        0.06      2.90 o
   2  19   4        0.08        1.39      4.98 o
   3  19   4        0.16       -2.28      7.97 o
   4  19   4       79.68      100.54      9.03 o
   5  19   4        4.00       10.66      8.57 o
  -4  20   4        1.44       -5.92      5.96 o
  -3  20   4        2.25       -1.93      3.49 o
  -2  20   4       30.16       31.82      4.14 o
  -1  20   4       39.07       45.64      6.69 o
   0  20   4        0.77       -0.48      3.73 o
   1  20   4       23.35       15.89      5.68 o
   2  20   4       22.35       20.73      6.02 o
   3  20   4       16.57       10.14      6.10 o
 -12   1   5       41.16       28.91      6.69 o
 -11   1   5        9.05        2.41      4.72 o
 -10   1   5        2.13       10.47      4.65 o
  -9   1   5       68.18       76.43      6.50 o
  -8   1   5      369.10      314.33      8.55 o
  -7   1   5       18.00       16.52      2.41 o
  -6   1   5        4.45        2.17      1.91 o
  -5   1   5      903.47      929.53     13.02 o
  -4   1   5      332.86      335.79      6.05 o
  -3   1   5      798.33      809.24     10.35 o
  -2   1   5       51.79       44.34      1.92 o
  -1   1   5      187.45      175.70      3.64 o
   0   1   5     1212.70     1224.02     16.75 o
   1   1   5      554.89      583.67      6.87 o
   2   1   5      220.48      238.73      3.33 o
   3   1   5       44.11       48.07      1.59 o
   4   1   5      522.61      567.63      6.69 o
   5   1   5        9.80        8.19      1.34 o
   6   1   5       37.37       38.77      2.72 o
   7   1   5      158.89      159.33      5.28 o
   8   1   5        5.84       15.71      4.53 o
   9   1   5       11.45        8.79      3.22 o
  10   1   5       20.85       24.85      3.97 o
  11   1   5        5.57        2.64      3.46 o
 -12   2   5        8.09       12.95      4.92 o
 -11   2   5       38.31       37.26      6.54 o
 -10   2   5       27.36       33.42      4.65 o
  -9   2   5       52.37       53.31      4.98 o
  -8   2   5       63.24       60.73      4.12 o
  -7   2   5      553.46      541.65      9.30 o
  -6   2   5      417.24      415.50      7.51 o
  -5   2   5      513.06      523.03      8.44 o
  -4   2   5      264.72      249.62      6.96 o
  -3   2   5        3.00        4.71      1.29 o
  -2   2   5      605.89      664.27      8.67 o
  -1   2   5      221.29      220.36      4.28 o
   0   2   5      140.38      157.17      2.86 o
   1   2   5     2261.49     2362.18     22.86 o
   2   2   5        2.65        2.38      1.05 o
   3   2   5     1999.44     2091.04     20.67 o
   4   2   5      256.98      244.70      4.05 o
   5   2   5      159.90      158.78      3.62 o
   6   2   5      147.42      145.24      4.24 o
   7   2   5      120.87      112.26      4.47 o
   8   2   5       97.60      104.68      5.28 o
   9   2   5       15.32       16.18      3.35 o
  10   2   5       14.49       17.74      3.71 o
  11   2   5        5.99        5.15      4.01 o
 -12   3   5      174.64      197.66     10.24 o
 -11   3   5       39.46       43.68     13.33 o
 -10   3   5       38.03       42.78      5.07 o
  -9   3   5        4.12        3.02      2.69 o
  -8   3   5       14.18        8.60      2.98 o
  -7   3   5      343.89      345.68     10.99 o
  -6   3   5       14.07       13.10      2.14 o
  -5   3   5      194.57      181.55      5.91 o
  -4   3   5     1231.95     1222.67     16.82 o
  -3   3   5      346.54      339.49      5.48 o
  -2   3   5      273.05      271.01      4.57 o
  -1   3   5     1070.45     1083.55     12.84 o
   0   3   5      525.32      508.69      7.66 o
   1   3   5      729.46      736.70      8.25 o
   2   3   5      758.04      738.30      8.35 o
   3   3   5       26.05       34.05      1.68 o
   4   3   5       33.64       31.40      1.94 o
   5   3   5       77.37       77.62      2.57 o
   6   3   5       58.67       60.95      2.92 o
   7   3   5       29.39       35.31      3.42 o
   8   3   5      811.53      805.93     16.04 o
   9   3   5      270.72      268.12      8.52 o
  10   3   5      117.11      116.91      6.22 o
  11   3   5      107.58      109.38      7.54 o
 -12   4   5       36.71       37.76     10.52 o
 -11   4   5        4.34        4.10      5.06 o
 -10   4   5      102.27      100.32     10.90 o
  -9   4   5        0.73        1.45      2.80 o
  -8   4   5        2.69        2.10      2.27 o
  -7   4   5       32.04       32.43      3.30 o
  -6   4   5       71.37       76.39      3.56 o
  -5   4   5       52.70       51.66      2.44 o
  -4   4   5       25.82       30.70      2.02 o
  -3   4   5       10.29       12.08      1.49 o
  -2   4   5        9.69       10.47      1.31 o
  -1   4   5       84.85       95.11      4.00 o
   0   4   5      288.50      274.13      7.40 o
   1   4   5        1.00        3.14      1.58 o
   2   4   5       84.61       71.70      2.25 o
   3   4   5      115.29      115.80      2.81 o
   4   4   5       13.46       10.78      1.51 o
   5   4   5       21.44       21.20      1.57 o
   6   4   5       17.39       10.81      2.27 o
   7   4   5      302.05      287.19      8.36 o
   8   4   5      244.94      256.18      8.05 o
   9   4   5       19.18       14.59      3.37 o
  10   4   5        0.98        3.45      3.64 o
  11   4   5       74.21       77.63      6.63 o
 -11   5   5       50.84       66.03     10.48 o
 -10   5   5       24.44       24.10      4.70 o
  -9   5   5        9.80       11.03      3.32 o
  -8   5   5       23.11       24.05      3.01 o
  -7   5   5        0.13       -2.18      2.18 o
  -6   5   5      333.79      341.62      8.44 o
  -5   5   5      418.06      433.17      7.36 o
  -4   5   5       26.88       32.04      2.15 o
  -3   5   5      531.28      545.42      8.35 o
  -2   5   5      318.03      322.75      7.44 o
  -1   5   5       97.16       90.92      2.81 o
   0   5   5       83.58       70.67      2.81 o
   1   5   5     1103.16     1065.64     11.89 o
   2   5   5        6.29        9.86      1.27 o
   3   5   5       64.81       60.53      2.11 o
   4   5   5       60.00       57.12      2.65 o
   5   5   5        2.41        2.29      1.23 o
   6   5   5      214.40      195.34      5.50 o
   7   5   5      177.05      163.08      5.47 o
   8   5   5        0.11        4.17      2.41 o
   9   5   5       61.79       71.03      4.86 o
  10   5   5        4.09        8.71      3.93 o
  11   5   5       32.51       39.76      5.52 o
 -11   6   5        5.98        1.45      7.19 o
 -10   6   5       28.56       23.88      6.03 o
  -9   6   5       72.83       86.88      6.69 o
  -8   6   5       26.24       26.89      3.05 o
  -7   6   5      136.41      137.72      5.05 o
  -6   6   5       10.78        6.76      2.20 o
  -5   6   5       10.96       10.71      2.98 o
  -4   6   5       63.38       64.93      3.32 o
  -3   6   5       29.22       37.39      2.23 o
  -2   6   5      235.94      227.11      4.83 o
  -1   6   5      124.22      110.95      3.08 o
   0   6   5        6.90       10.38      1.43 o
   1   6   5       71.45       73.88      2.17 o
   2   6   5       68.20       57.03      1.97 o
   3   6   5      278.98      260.66      4.47 o
   4   6   5      124.20      116.48      3.85 o
   5   6   5      405.18      386.49      6.74 o
   6   6   5       44.53       42.31      3.58 o
   7   6   5      203.36      203.12      5.99 o
   8   6   5       15.04       17.19      2.88 o
   9   6   5       30.46       32.04      3.94 o
  10   6   5        0.00        2.64      3.54 o
  11   6   5       56.54       74.92      6.65 o
 -11   7   5       29.45       27.80      8.89 o
 -10   7   5        2.24        5.79      5.18 o
  -9   7   5       12.89       13.06      4.32 o
  -8   7   5        0.56        0.71      2.76 o
  -7   7   5      457.95      436.16      9.15 o
  -6   7   5      153.65      137.54      5.35 o
  -5   7   5      145.15      146.24      4.77 o
  -4   7   5      333.78      342.45      6.06 o
  -3   7   5      392.05      353.74      6.32 o
  -2   7   5      437.50      390.35      6.07 o
  -1   7   5     1040.34     1022.81     13.41 o
   0   7   5      177.03      188.33      3.92 o
   1   7   5        2.57        2.85      1.38 o
   2   7   5       49.36       52.19      2.27 o
   3   7   5      390.67      380.44      5.58 o
   4   7   5       44.54       44.88      1.97 o
   5   7   5       80.25       74.90      2.85 o
   6   7   5        5.09        0.74      1.91 o
   7   7   5        2.66        5.01      2.38 o
   8   7   5      239.72      225.44      8.92 o
   9   7   5      126.07      130.73      6.08 o
  10   7   5       43.90       41.13      6.69 o
 -11   8   5        8.69       -2.86      7.13 o
 -10   8   5        0.01        3.24      4.95 o
  -9   8   5       81.53       82.55      6.21 o
  -8   8   5      171.35      165.93      7.77 o
  -7   8   5       29.02       28.22      3.12 o
  -6   8   5       11.48       13.58      3.33 o
  -5   8   5      854.87      746.89     12.45 o
  -4   8   5      505.38      489.71      7.49 o
  -3   8   5       10.32       16.12      1.75 o
  -2   8   5        0.15       -1.19      1.19 o
  -1   8   5       20.23       19.02      2.21 o
   0   8   5     1228.47     1207.82     14.33 o
   1   8   5      800.14      814.86     10.22 o
   2   8   5       11.47        6.80      1.17 o
   3   8   5      759.50      745.46      8.93 o
   4   8   5      513.47      527.08      7.02 o
   5   8   5       15.25       11.11      2.85 o
   6   8   5        1.53        1.77      2.36 o
   7   8   5      196.19      179.26      6.29 o
   8   8   5        5.80        8.32      3.49 o
   9   8   5        2.82        6.49      3.12 o
  10   8   5        5.94       -0.15      3.62 o
 -11   9   5        6.42        8.13      5.51 o
 -10   9   5        1.60        2.59      5.14 o
  -9   9   5        6.87        5.72      4.01 o
  -8   9   5        7.20        4.41      3.74 o
  -7   9   5       54.18       52.31      4.89 o
  -6   9   5        0.83        0.21      2.42 o
  -5   9   5      126.07      129.84      5.02 o
  -4   9   5       33.76       27.50      2.46 o
  -3   9   5        1.93        0.84      1.36 o
  -2   9   5       30.89       31.25      1.80 o
  -1   9   5      451.72      455.73      6.11 o
   0   9   5      262.08      267.52      5.05 o
   1   9   5        3.76        2.71      1.17 o
   2   9   5        0.11       -0.92      0.98 o
   3   9   5      108.33      105.26      2.51 o
   4   9   5      207.12      204.63      3.72 o
   5   9   5       33.88       30.71      2.16 o
   6   9   5       55.70       50.14      2.91 o
   7   9   5        0.17        1.40      2.49 o
   8   9   5        1.29       -1.31      3.75 o
   9   9   5        0.74       -2.80      2.80 o
  10   9   5        0.45       -3.00      3.47 o
 -10  10   5       12.82       15.70      5.96 o
  -9  10   5        5.17        2.84      3.93 o
  -8  10   5      107.52      106.10      6.54 o
  -7  10   5       26.36       32.69      4.37 o
  -6  10   5       12.73        8.61      3.39 o
  -5  10   5       33.24       41.17      3.31 o
  -4  10   5      144.64      137.56      4.98 o
  -3  10   5       23.84       19.14      2.18 o
  -2  10   5       59.04       53.13      3.56 o
  -1  10   5       55.65       59.61      2.45 o
   0  10   5      218.21      205.50      3.95 o
   1  10   5      457.58      427.88      6.86 o
   2  10   5       30.09       23.28      2.78 o
   3  10   5       55.68       46.97      2.36 o
   4  10   5      183.72      173.99      3.58 o
   5  10   5        0.03        0.80      1.50 o
   6  10   5        2.78        6.47      1.98 o
   7  10   5       15.76       14.41      2.87 o
   8  10   5        1.45        1.85      3.27 o
   9  10   5        4.18        5.09      3.22 o
  10  10   5        1.40       -2.90      3.15 o
 -10  11   5       34.75       46.71      9.11 o
  -9  11   5      117.68      120.01      7.39 o
  -8  11   5        1.92       -1.84      3.38 o
  -7  11   5        6.77       10.31      3.72 o
  -6  11   5        9.61        6.93      3.31 o
  -5  11   5      137.49      136.68      7.73 o
  -4  11   5      178.84      173.96      5.61 o
  -3  11   5      351.85      344.91      7.44 o
  -2  11   5      192.67      171.59      4.67 o
  -1  11   5     1422.34     1350.74     18.87 o
   0  11   5      398.97      369.91      6.12 o
   1  11   5       72.60       75.11      4.51 o
   2  11   5        7.72        6.22      1.49 o
   3  11   5       25.48       28.32      2.00 o
   4  11   5       42.40       31.59      2.10 o
   5  11   5       53.06       49.72      2.36 o
   6  11   5       19.46       17.64      2.27 o
   7  11   5      124.28      128.13      5.26 o
   8  11   5       62.04       74.92     12.11 o
   9  11   5       53.43       57.28      4.67 o
 -10  12   5        4.01       -5.82      7.43 o
  -9  12   5       54.93       63.02      6.42 o
  -8  12   5       62.46       74.30     11.47 o
  -7  12   5       78.19       73.90      5.57 o
  -6  12   5      115.61      116.86      6.23 o
  -5  12   5        3.81       10.04      3.14 o
  -4  12   5       27.21       31.48      3.66 o
  -3  12   5       10.20       14.87      2.88 o
  -2  12   5        5.30        5.40      1.89 o
  -1  12   5       71.78       67.73      2.88 o
   0  12   5      135.14      115.37      3.18 o
   1  12   5      389.98      377.74      8.15 o
   2  12   5        0.04        2.18      1.60 o
   3  12   5       15.92       23.05      3.88 o
   4  12   5      252.71      247.23      6.49 o
   5  12   5       77.52       77.91      4.59 o
   6  12   5      238.85      227.63      5.51 o
   7  12   5       17.05       17.39      2.87 o
   8  12   5        0.04       -2.66      2.66 o
   9  12   5        5.66        1.57      3.47 o
  -9  13   5       18.22       23.31      5.17 o
  -8  13   5       21.47       19.98      4.44 o
  -7  13   5       14.30        3.53      3.43 o
  -6  13   5       34.24       27.56      4.15 o
  -5  13   5        0.74       -1.44      2.89 o
  -4  13   5       73.83       72.71      5.81 o
  -3  13   5      103.19       90.59      7.08 o
  -2  13   5      163.19      141.26      4.79 o
  -1  13   5        7.75        4.39      1.79 o
   0  13   5        0.07        0.24      1.32 o
   1  13   5        5.40        5.07      1.78 o
   2  13   5       17.12       19.17      3.63 o
   3  13   5        0.03       -0.26      3.12 o
   4  13   5        1.54       -0.60      3.17 o
   5  13   5        0.00       -1.33      1.60 o
   6  13   5       19.48       18.62      2.28 o
   7  13   5       21.79       17.18      4.29 o
   8  13   5       34.35       33.93      4.02 o
  -9  14   5       31.76       32.69      6.86 o
  -8  14   5        0.00       -3.21      3.83 o
  -7  14   5       63.16       66.09      5.60 o
  -6  14   5        0.05       -4.41      4.41 o
  -5  14   5        7.81        8.89      3.30 o
  -4  14   5       31.24       23.02      3.70 o
  -3  14   5        2.80        0.99      2.61 o
  -2  14   5        2.77        1.35      2.44 o
  -1  14   5       18.47       15.99      2.13 o
   0  14   5       11.86       11.47      1.69 o
   1  14   5        4.84        2.75      2.01 o
   2  14   5       49.92       52.45      6.29 o
   3  14   5        0.71       -0.90      7.58 o
   4  14   5        2.16       12.93      4.90 o
   5  14   5        5.01        3.19      4.74 o
   6  14   5        3.49        1.32      2.17 o
   7  14   5        2.65       -2.88      2.88 o
   8  14   5        2.82        0.12      2.94 o
  -8  15   5        0.12       -3.81      3.81 o
  -7  15   5        0.44        1.47      3.92 o
  -6  15   5       12.51       12.86      3.96 o
  -5  15   5       37.44       38.62      4.38 o
  -4  15   5       23.70       18.33      3.67 o
  -3  15   5       72.81       55.18      4.36 o
  -2  15   5        0.11       -0.80      2.48 o
  -1  15   5       45.66       53.34      4.70 o
   0  15   5       36.23       38.04      2.41 o
   1  15   5       44.14       50.54      5.86 o
   2  15   5       26.93       24.20      5.19 o
   3  15   5       78.88       73.37     10.07 o
   4  15   5        0.52        5.81      5.08 o
   5  15   5       13.11       13.50      8.65 o
   6  15   5       11.38       11.22      3.56 o
   7  15   5       40.22       57.65     10.82 o
  -7  16   5      121.48      126.25      8.58 o
  -6  16   5       34.41       38.28      4.83 o
  -5  16   5       20.73       19.39      3.91 o
  -4  16   5       98.43       96.58      5.65 o
  -3  16   5        5.09       -0.10      3.44 o
  -2  16   5       10.50        4.84      2.84 o
  -1  16   5       14.70       18.44      2.84 o
   0  16   5       71.72       75.32      3.32 o
   1  16   5       10.53        8.73      4.86 o
   2  16   5       86.81       87.92      7.57 o
   3  16   5      146.57      137.90      9.22 o
   4  16   5      187.57      245.48     12.39 o
   5  16   5      104.17      114.95      9.28 o
   6  16   5       63.21       77.28      5.61 o
   7  16   5        5.00        4.48      3.95 o
  -6  17   5        9.06       18.16      4.42 o
  -5  17   5       20.48       10.48      3.92 o
  -4  17   5        6.63       13.18      3.67 o
  -3  17   5       20.67       16.34      3.53 o
  -2  17   5       88.36       83.82      6.58 o
  -1  17   5       27.61       33.07      3.40 o
   0  17   5        7.12        7.83      1.96 o
   1  17   5        0.00        2.34      4.66 o
   2  17   5        0.11       -4.54      4.54 o
   3  17   5       10.25        4.95      5.13 o
   4  17   5        1.21        0.93     10.42 o
   5  17   5       38.27       44.20      7.58 o
   6  17   5       15.91       14.88      8.71 o
  -5  18   5       12.66       15.12      4.12 o
  -4  18   5       26.97       19.08      4.48 o
  -3  18   5        6.73       13.88      3.78 o
  -2  18   5        0.00       -1.35      2.90 o
  -1  18   5        4.66       -0.28      2.68 o
   0  18   5        4.89        6.30      2.36 o
   1  18   5        6.84        8.74      5.18 o
   2  18   5       20.92       23.21      6.36 o
   3  18   5        9.08        1.92      6.07 o
   4  18   5       14.16       28.75     15.06 o
   5  18   5        4.29       -7.09      7.09 o
  -4  19   5       20.01       25.90      5.01 o
  -3  19   5        9.02        9.16      3.62 o
  -2  19   5        0.67        2.64      4.54 o
  -1  19   5       10.20        4.54      3.01 o
   0  19   5       11.80        8.64      4.71 o
   1  19   5       52.36       49.60      4.20 o
   2  19   5       11.58        7.91      6.64 o
   3  19   5        0.46        1.90      5.46 o
  -2  20   5        0.04        0.00      3.15 o
  -1  20   5        0.84        2.94      2.91 o
   0  20   5        5.76        2.47      3.92 o
   1  20   5        0.28        0.01      3.55 o
 -11   0   6        3.61       -6.72      6.72 o
 -10   0   6       11.71       26.02      7.59 o
  -9   0   6        2.62        3.83      5.94 o
  -8   0   6       60.57       63.15      8.45 o
  -7   0   6      139.57      153.04      8.76 o
  -6   0   6       61.56       64.18      4.55 o
  -5   0   6     1717.94     1769.97     32.20 o
  -4   0   6      579.39      594.14     13.18 o
  -3   0   6      199.81      199.56      6.47 o
  -2   0   6      232.81      251.05      7.27 o
  -1   0   6       44.73       33.80      4.33 o
   0   0   6      829.46      809.35     13.76 o
   1   0   6      634.44      613.21      9.91 o
   2   0   6       62.26       68.95      2.93 o
   3   0   6      237.67      253.83      5.59 o
   4   0   6      894.06      931.35     18.69 o
   5   0   6       30.65       29.53      3.93 o
   6   0   6       60.43       72.96      7.00 o
   7   0   6      124.83      137.95      8.05 o
   8   0   6      433.06      445.39     21.76 o
   9   0   6      119.10      139.20      9.31 o
  10   0   6       29.92       19.04      6.89 o
  11   0   6       42.15       43.90      7.23 o
 -11   1   6       34.81       33.25      6.49 o
 -10   1   6       43.85       41.24      6.14 o
  -9   1   6        8.02       14.39      4.83 o
  -8   1   6        9.77        6.56      4.13 o
  -7   1   6     1301.85     1294.04     20.24 o
  -6   1   6       63.18       65.73      3.25 o
  -5   1   6      110.37      109.66      3.93 o
  -4   1   6        0.42        0.08      1.69 o
  -3   1   6       52.40       44.11      2.45 o
  -2   1   6        4.71        7.36      1.63 o
  -1   1   6     1831.88     1953.57     22.22 o
   0   1   6       48.51       42.44      1.91 o
   1   1   6     1162.08     1139.97     14.88 o
   2   1   6     1207.41     1195.57     18.40 o
   3   1   6      451.97      441.49      6.04 o
   4   1   6        7.05       13.04      1.45 o
   5   1   6       79.91       80.08      3.25 o
   6   1   6      156.77      142.74      4.88 o
   7   1   6      371.23      372.84      9.43 o
   8   1   6       70.53       78.95      7.32 o
   9   1   6       16.08       16.98      4.25 o
  10   1   6       34.87       35.79      4.39 o
  11   1   6       10.50       11.28      4.00 o
 -11   2   6       23.57       26.30      6.42 o
 -10   2   6       28.27       31.85      5.69 o
  -9   2   6       41.28       29.58      6.99 o
  -8   2   6      153.22      140.54      6.11 o
  -7   2   6        0.11       -2.47      2.54 o
  -6   2   6      193.16      199.20      5.70 o
  -5   2   6      444.48      429.85      7.67 o
  -4   2   6       67.16       67.41      2.98 o
  -3   2   6      732.77      751.96     10.08 o
  -2   2   6       15.82       13.29      1.59 o
  -1   2   6      502.29      526.13      8.06 o
   0   2   6     1400.46     1421.59     15.67 o
   1   2   6      218.91      210.10      5.17 o
   2   2   6      167.62      155.84      3.45 o
   3   2   6      201.65      189.13      3.68 o
   4   2   6        1.69        1.97      1.32 o
   5   2   6      279.52      287.25      5.99 o
   6   2   6      223.98      214.73      5.97 o
   7   2   6       75.73       74.86      3.95 o
   8   2   6      202.32      211.69      8.50 o
   9   2   6       20.53       20.74      4.43 o
  10   2   6        7.27        5.94      3.35 o
  11   2   6       10.15       13.99      6.69 o
 -11   3   6        0.40        5.24      5.45 o
 -10   3   6       22.07       31.49      6.28 o
  -9   3   6      223.63      255.39     12.96 o
  -8   3   6      216.68      229.05      8.80 o
  -7   3   6       17.91       20.93      3.11 o
  -6   3   6      114.62      112.08      4.50 o
  -5   3   6        4.27        5.08      1.87 o
  -4   3   6     1448.06     1435.55     17.44 o
  -3   3   6      317.64      300.83      5.36 o
  -2   3   6      123.15      109.85      3.08 o
  -1   3   6      114.20       93.82      3.13 o
   0   3   6       22.25       38.93      1.99 o
   1   3   6       37.79       34.64      1.94 o
   2   3   6      100.92       95.21      2.81 o
   3   3   6      909.20      862.67     13.72 o
   4   3   6      482.67      455.53      7.14 o
   5   3   6      438.16      399.27      8.14 o
   6   3   6        0.44       -0.04      2.36 o
   7   3   6       18.58       21.24      2.81 o
   8   3   6       32.71       34.20      4.28 o
   9   3   6      134.08      139.07      7.65 o
  10   3   6        2.37        1.49      3.86 o
 -11   4   6       60.98       69.80     11.00 o
 -10   4   6        5.40        4.00      4.94 o
  -9   4   6       26.01       31.25      4.49 o
  -8   4   6        4.97        3.20      2.87 o
  -7   4   6      185.86      189.85      6.62 o
  -6   4   6       84.03       85.51      4.48 o
  -5   4   6      202.70      203.20      5.70 o
  -4   4   6      140.57      134.36      4.09 o
  -3   4   6      993.13      988.96     12.53 o
  -2   4   6      665.66      625.84      9.43 o
  -1   4   6      281.85      283.18      5.44 o
   0   4   6        4.30        1.70      1.60 o
   1   4   6      237.97      237.15      4.43 o
   2   4   6      563.74      596.04      8.96 o
   3   4   6      438.53      430.34      7.44 o
   4   4   6        0.47        6.03      1.63 o
   5   4   6      556.69      525.40      9.75 o
   6   4   6      567.54      545.21     11.82 o
   7   4   6       40.45       50.89      4.08 o
   8   4   6       87.04       80.68      6.67 o
   9   4   6       60.37       58.40      5.67 o
  10   4   6      164.77      174.83     12.24 o
 -11   5   6       60.42       68.60     11.54 o
 -10   5   6       81.25       93.01     11.60 o
  -9   5   6      134.89      131.89      7.50 o
  -8   5   6      152.37      156.92      6.00 o
  -7   5   6        2.30        3.00      3.61 o
  -6   5   6       44.14       42.55      3.58 o
  -5   5   6     1579.02     1557.38     22.46 o
  -4   5   6      290.47      276.42      9.90 o
  -3   5   6        0.14        0.24      1.66 o
  -2   5   6       80.30       72.25      5.25 o
  -1   5   6     1028.22     1011.31     13.64 o
   0   5   6      527.45      529.31     11.25 o
   1   5   6       18.90       20.95      1.73 o
   2   5   6      296.27      289.69      6.01 o
   3   5   6     1715.05     1639.55     24.61 o
   4   5   6     1039.01     1014.91     14.58 o
   5   5   6      127.62      122.25      4.45 o
   6   5   6        0.69       -2.00      2.00 o
   7   5   6       69.32       63.68      4.21 o
   8   5   6      107.27      112.26      5.08 o
   9   5   6       39.74       49.17      9.38 o
  10   5   6       19.15       20.32      4.61 o
 -11   6   6       54.55       58.72     11.20 o
 -10   6   6       16.25        8.91      7.55 o
  -9   6   6        9.66        6.23      4.67 o
  -8   6   6       81.97       97.49      4.79 o
  -7   6   6       62.68       65.09      3.86 o
  -6   6   6       12.68       12.07      2.91 o
  -5   6   6        2.74        4.35      2.55 o
  -4   6   6      569.89      542.56      9.81 o
  -3   6   6      613.75      612.40      9.55 o
  -2   6   6     1098.90     1075.36     14.52 o
  -1   6   6        6.01        4.41      1.59 o
   0   6   6       41.93       38.94      2.20 o
   1   6   6      329.87      318.59      5.01 o
   2   6   6        0.08       -1.27      1.27 o
   3   6   6       46.85       53.27      2.23 o
   4   6   6        8.46       10.95      1.80 o
   5   6   6      284.99      291.26      6.48 o
   6   6   6       16.56       15.53      2.57 o
   7   6   6       26.11       28.39      3.42 o
   8   6   6       46.04       47.62      4.15 o
   9   6   6        0.13        6.09      4.54 o
  10   6   6       27.13       16.61      4.47 o
 -11   7   6       36.23       47.78     10.14 o
 -10   7   6       23.48       22.66      8.03 o
  -9   7   6        5.15       10.45      4.20 o
  -8   7   6       11.08       15.05      4.04 o
  -7   7   6      182.64      191.71      6.89 o
  -6   7   6      148.56      143.26      5.23 o
  -5   7   6        0.04        1.57      2.40 o
  -4   7   6      255.14      261.97      7.01 o
  -3   7   6        0.46        1.87      1.76 o
  -2   7   6      501.84      469.51      7.77 o
  -1   7   6      147.08      144.33      3.91 o
   0   7   6        3.99        3.46      1.60 o
   1   7   6      165.75      162.66      3.47 o
   2   7   6      563.42      542.46      7.27 o
   3   7   6       93.60       92.92      3.26 o
   4   7   6       26.20       29.59      2.12 o
   5   7   6        1.33       -0.91      1.72 o
   6   7   6      121.20      127.23      8.04 o
   7   7   6       14.20       16.23      3.17 o
   8   7   6       18.17       14.36      3.33 o
   9   7   6        8.26        3.35      5.03 o
  10   7   6        0.12       -3.56      3.56 o
 -10   8   6       10.24       10.05      5.74 o
  -9   8   6       36.79       37.06      4.94 o
  -8   8   6       75.55       68.23      8.49 o
  -7   8   6       68.84       79.56      8.99 o
  -6   8   6      223.77      227.60      9.09 o
  -5   8   6      922.09      915.66     16.62 o
  -4   8   6       58.20       60.16      3.66 o
  -3   8   6        2.47       -1.05      1.44 o
  -2   8   6        0.01       -1.90      1.90 o
  -1   8   6      806.07      800.69     11.43 o
   0   8   6      399.85      386.15      6.61 o
   1   8   6       27.94       30.03      1.93 o
   2   8   6     1835.86     1741.41     18.85 o
   3   8   6      221.43      213.47      4.41 o
   4   8   6        6.45        4.26      1.61 o
   5   8   6        7.25        9.68      2.03 o
   6   8   6       18.07       16.04      3.09 o
   7   8   6      191.07      209.55     11.71 o
   8   8   6      163.66      180.79      6.97 o
   9   8   6       33.05       47.31      7.39 o
  10   8   6        0.00       -3.55      3.57 o
 -10   9   6        1.58       -4.14      5.33 o
  -9   9   6       11.86        8.01      4.03 o
  -8   9   6       34.26       44.08      5.05 o
  -7   9   6      588.61      581.32     25.39 o
  -6   9   6      384.09      406.73      9.94 o
  -5   9   6      113.63      106.72      5.35 o
  -4   9   6        7.48        8.91      2.48 o
  -3   9   6       14.32        9.84      2.44 o
  -2   9   6       66.20       68.16      3.18 o
  -1   9   6      168.22      162.87      4.52 o
   0   9   6      604.60      592.30      9.01 o
   1   9   6      941.58      924.71     10.98 o
   2   9   6      140.76      137.58      3.21 o
   3   9   6        1.75        3.80      2.08 o
   4   9   6       11.11       13.52      1.87 o
   5   9   6       23.42       26.68      2.48 o
   6   9   6      386.35      396.77     10.25 o
   7   9   6      289.39      295.67      8.26 o
   8   9   6        9.15        7.28      3.01 o
   9   9   6       19.21       22.02      4.72 o
 -10  10   6        0.18       -1.55      5.42 o
  -9  10   6       45.02       51.59      5.68 o
  -8  10   6       25.36       32.13      7.76 o
  -7  10   6        2.89       12.78      3.73 o
  -6  10   6        2.45       -1.28      4.76 o
  -5  10   6      177.25      179.99      6.64 o
  -4  10   6      157.61      158.77      7.39 o
  -3  10   6       16.19       13.92      3.62 o
  -2  10   6       17.44       12.94      2.19 o
  -1  10   6      749.29      748.28     11.91 o
   0  10   6      736.49      762.87     11.86 o
   1  10   6       82.67       89.64      3.09 o
   2  10   6      133.58      136.45      3.54 o
   3  10   6        1.97        0.97      1.44 o
   4  10   6       21.50       20.82      1.95 o
   5  10   6       41.61       39.02      2.63 o
   6  10   6       13.04       13.79      2.82 o
   7  10   6      145.24      140.42      5.76 o
   8  10   6      239.20      236.57      7.75 o
   9  10   6       45.65       52.80      4.71 o
  -9  11   6        7.26        8.18      4.49 o
  -8  11   6        0.95       -0.70      3.81 o
  -7  11   6       16.06       11.98      4.25 o
  -6  11   6       41.20       35.33      4.31 o
  -5  11   6       35.10       44.80      4.26 o
  -4  11   6      160.82      149.46      6.98 o
  -3  11   6       57.51       55.54      3.57 o
  -2  11   6       52.55       48.73      2.93 o
  -1  11   6      541.86      546.47      9.72 o
   0  11   6       42.36       38.71      2.42 o
   1  11   6       93.15      102.94      3.18 o
   2  11   6      283.22      270.98      5.10 o
   3  11   6      101.75      101.11      3.09 o
   4  11   6       29.79       28.96      2.82 o
   5  11   6       28.74       28.61      2.50 o
   6  11   6       49.42       46.53      3.52 o
   7  11   6        5.23        8.10      2.85 o
   8  11   6        1.12        6.88      2.99 o
   9  11   6       63.02       64.35      5.04 o
  -9  12   6        3.59        4.33      6.30 o
  -8  12   6       51.06       61.14      5.83 o
  -7  12   6        7.47        4.88      3.67 o
  -6  12   6       37.70       26.05      4.40 o
  -5  12   6       16.73        8.84      3.58 o
  -4  12   6        0.41       -1.29      2.79 o
  -3  12   6      186.20      186.11      6.88 o
  -2  12   6      118.62      118.22      4.76 o
  -1  12   6      188.37      175.97      5.24 o
   0  12   6      148.45      145.61      4.17 o
   1  12   6       54.02       52.28      2.38 o
   2  12   6       66.45       63.19      3.76 o
   3  12   6      259.74      263.30      5.00 o
   4  12   6       11.99        9.30      1.71 o
   5  12   6        3.89        2.43      1.77 o
   6  12   6       26.77       25.70      2.99 o
   7  12   6       34.06       33.08      4.14 o
   8  12   6        0.00        3.44      5.89 o
  -8  13   6       56.85       54.30      5.86 o
  -7  13   6        3.90        2.31      3.63 o
  -6  13   6       18.22       18.13      4.43 o
  -5  13   6        2.08        2.19      3.12 o
  -4  13   6      390.89      402.52     12.57 o
  -3  13   6       18.88       11.19      3.12 o
  -2  13   6       24.66       21.68      3.63 o
  -1  13   6       79.26       80.76      4.07 o
   0  13   6      136.97      140.72      6.62 o
   1  13   6        1.32        1.26      1.44 o
   2  13   6        1.42        1.51      1.59 o
   3  13   6      312.24      310.45     12.34 o
   4  13   6      356.87      351.51      6.15 o
   5  13   6      148.22      169.49      5.75 o
   6  13   6       23.88       22.38      3.01 o
   7  13   6        0.77        0.99      4.62 o
   8  13   6        0.34       -2.43      3.88 o
  -8  14   6       48.34       60.85      6.21 o
  -7  14   6       55.19       50.19      5.61 o
  -6  14   6        5.30        1.58      3.51 o
  -5  14   6       23.70       20.65      3.89 o
  -4  14   6       57.58       57.11      4.73 o
  -3  14   6      199.87      206.67     14.61 o
  -2  14   6      198.72      223.21      8.64 o
  -1  14   6      101.98      100.97      4.87 o
   0  14   6        3.64        3.59      1.87 o
   1  14   6       23.58       25.05      2.08 o
   2  14   6      158.94      169.96     10.08 o
   3  14   6      189.48      213.74     11.12 o
   4  14   6        5.76        0.59      5.19 o
   5  14   6      187.34      187.96      8.58 o
   6  14   6      117.66      121.05      7.00 o
   7  14   6       33.48       40.40      6.57 o
  -7  15   6        6.85        4.58      4.24 o
  -6  15   6        5.28        1.13      3.65 o
  -5  15   6        1.41        4.20      3.95 o
  -4  15   6       96.65      119.39      6.36 o
  -3  15   6        7.04        8.38      3.23 o
  -2  15   6       46.85       42.45      3.95 o
  -1  15   6      130.64      131.80      5.55 o
   0  15   6       11.17       11.59      2.12 o
   1  15   6        0.24        0.26      1.48 o
   2  15   6        5.25        0.36      4.77 o
   3  15   6        7.86       17.59      5.69 o
   4  15   6      168.89      178.03     10.66 o
   5  15   6        7.35        8.56      2.52 o
   6  15   6       12.89       14.06     10.57 o
  -6  16   6        0.16        0.32      3.73 o
  -5  16   6       18.80       15.73      4.05 o
  -4  16   6        2.59        1.71      3.19 o
  -3  16   6        5.30        6.38      3.55 o
  -2  16   6       86.50       80.79      5.15 o
  -1  16   6       12.62        8.42      4.67 o
   0  16   6       24.26       25.41      2.87 o
   1  16   6       54.32       51.58      3.11 o
   2  16   6        4.95        7.68      5.32 o
   3  16   6       14.39        5.11      5.37 o
   4  16   6       13.95       25.88      8.73 o
   5  16   6        0.06        4.62      8.19 o
   6  16   6        0.03       -1.12      3.56 o
  -5  17   6        9.74       12.09      4.21 o
  -4  17   6       23.14       24.10      4.23 o
  -3  17   6        0.00       -5.08      5.37 o
  -2  17   6       22.45       28.39      3.96 o
  -1  17   6       38.05       42.07      5.68 o
   0  17   6        1.04        2.36      4.24 o
   1  17   6       25.80       31.16      2.85 o
   2  17   6      121.07      122.76      9.27 o
   3  17   6       20.76        8.54      6.09 o
   4  17   6        3.17        1.34      7.47 o
   5  17   6        0.02        1.65      8.03 o
  -4  18   6       36.03       37.02      4.74 o
  -3  18   6       16.08       10.31      3.63 o
  -2  18   6        2.20        3.69      4.53 o
  -1  18   6       52.52       46.57      4.16 o
   0  18   6       93.63      100.23      6.98 o
   1  18   6       68.08       80.36      5.96 o
   2  18   6       27.63       31.56      6.82 o
   3  18   6       12.69       15.12      6.22 o
  -2  19   6        1.27        4.59      3.16 o
  -1  19   6        1.54        4.64      3.44 o
   0  19   6       54.15       61.89      9.26 o
   1  19   6       83.70       83.97     10.98 o
   2  19   6       32.61       48.08     10.42 o
 -11   1   7       25.73       32.34      9.35 o
 -10   1   7       23.38       22.73      5.81 o
  -9   1   7       14.40       11.66      5.38 o
  -8   1   7       14.51       11.34      5.98 o
  -7   1   7      266.77      266.39     16.41 o
  -6   1   7       11.67       13.60      4.39 o
  -5   1   7       33.53       33.13      3.00 o
  -4   1   7      303.77      301.93      6.93 o
  -3   1   7      119.13      121.89      3.95 o
  -2   1   7       12.24        8.60      1.72 o
  -1   1   7      531.43      526.16     11.39 o
   0   1   7       98.32       94.59      2.92 o
   1   1   7       23.34       24.38      2.02 o
   2   1   7       19.69       16.78      2.08 o
   3   1   7       24.60       24.51      2.84 o
   4   1   7       27.00       29.01      2.75 o
   5   1   7        8.75        3.79      2.18 o
   6   1   7       84.08       95.09      4.83 o
   7   1   7        0.05       -2.54      2.54 o
   8   1   7       89.07       95.38      5.40 o
   9   1   7       44.51       34.98      6.24 o
  10   1   7       50.62       53.87      5.04 o
 -11   2   7       66.00       63.90     10.88 o
 -10   2   7       87.60      103.02     17.97 o
  -9   2   7       68.53       78.19      7.16 o
  -8   2   7      132.98      145.75      8.83 o
  -7   2   7      384.53      392.66     11.49 o
  -6   2   7       45.17       44.32      3.39 o
  -5   2   7      121.08      116.98      4.69 o
  -4   2   7       14.14       18.34      2.57 o
  -3   2   7      132.40      143.55      5.11 o
  -2   2   7       97.03       97.65      3.18 o
  -1   2   7        6.07        6.58      1.64 o
   0   2   7      324.06      307.79      6.61 o
   1   2   7      293.19      307.64      7.97 o
   2   2   7      362.30      368.40      6.29 o
   3   2   7      748.91      733.35     12.23 o
   4   2   7       90.03      100.67      4.09 o
   5   2   7      144.85      145.98      4.96 o
   6   2   7        0.83        1.48      2.58 o
   7   2   7       34.94       32.13      3.75 o
   8   2   7       13.95       17.55      3.50 o
   9   2   7       23.08       26.26      5.85 o
  10   2   7        1.56        0.50      3.43 o
 -11   3   7        1.27       -5.02      6.97 o
 -10   3   7        5.99       11.18      8.01 o
  -9   3   7        0.67       -2.28      4.41 o
  -8   3   7        5.70        7.71      3.54 o
  -7   3   7        2.27       -0.82      4.02 o
  -6   3   7       53.54       51.79      3.99 o
  -5   3   7       84.22       90.51      5.84 o
  -4   3   7      207.51      190.08      5.44 o
  -3   3   7      418.97      414.24      8.28 o
  -2   3   7      210.03      199.75      4.94 o
  -1   3   7       24.93       22.00      2.16 o
   0   3   7      285.62      291.66      5.41 o
   1   3   7      172.15      172.89      4.15 o
   2   3   7       59.26       62.75      3.20 o
   3   3   7       11.79       11.46      2.35 o
   4   3   7      248.31      250.58      6.29 o
   5   3   7      116.16      117.70      4.79 o
   6   3   7        7.94        0.65      2.30 o
   7   3   7        8.84        5.39      2.84 o
   8   3   7      113.40      115.26      5.75 o
   9   3   7        1.31        1.00      3.78 o
  10   3   7       45.91       41.60      5.56 o
 -11   4   7        1.04        4.04      8.01 o
 -10   4   7       12.15        3.57      6.83 o
  -9   4   7        0.42        1.02      4.41 o
  -8   4   7        0.32        5.05      4.59 o
  -7   4   7       12.83       16.32      3.36 o
  -6   4   7       11.83        6.96      2.92 o
  -5   4   7      697.55      694.66     14.45 o
  -4   4   7      303.73      303.69      8.00 o
  -3   4   7       24.09       26.13      2.87 o
  -2   4   7      284.25      281.34      6.97 o
  -1   4   7        1.72       -1.65      1.65 o
   0   4   7       15.61       18.60      1.92 o
   1   4   7       84.62       85.10      2.99 o
   2   4   7       24.86       21.49      2.29 o
   3   4   7      476.17      494.55      9.64 o
   4   4   7      230.82      234.45      6.15 o
   5   4   7        0.09       -2.43      2.43 o
   6   4   7        6.36        7.97      2.51 o
   7   4   7       57.24       55.88      4.26 o
   8   4   7        8.43        8.90      3.74 o
   9   4   7       43.11       38.15      5.01 o
  10   4   7       29.89       18.09      4.76 o
 -10   5   7       14.78        8.69      7.99 o
  -9   5   7       29.30       27.92      8.37 o
  -8   5   7       33.22       37.08      4.70 o
  -7   5   7       36.48       30.05      4.74 o
  -6   5   7       74.05       72.70      4.51 o
  -5   5   7       25.17       25.64      3.26 o
  -4   5   7       39.98       36.59      2.98 o
  -3   5   7       29.68       26.87      2.71 o
  -2   5   7        1.79        1.43      1.89 o
  -1   5   7      163.95      151.10      4.30 o
   0   5   7      163.59      163.81      4.38 o
   1   5   7       21.43       20.31      2.17 o
   2   5   7      332.51      330.40      6.01 o
   3   5   7       32.67       27.19      2.61 o
   4   5   7       32.97       35.71      2.93 o
   5   5   7        2.10        3.58      2.22 o
   6   5   7        2.72        4.18      2.42 o
   7   5   7        0.44       -2.29      2.29 o
   8   5   7        6.66        6.64      3.51 o
   9   5   7        2.84        2.80      3.60 o
 -10   6   7        4.88        4.04      7.49 o
  -9   6   7       25.12       32.14      8.47 o
  -8   6   7       66.97       69.28      5.60 o
  -7   6   7       88.41       95.75      7.53 o
  -6   6   7       10.48       10.71      3.13 o
  -5   6   7      232.78      220.66      8.48 o
  -4   6   7      158.10      151.54      5.63 o
  -3   6   7        7.01        2.86      2.20 o
  -2   6   7        7.96        9.15      2.30 o
  -1   6   7       21.40       17.73      2.19 o
   0   6   7      603.95      602.75      9.50 o
   1   6   7      711.01      690.92     10.49 o
   2   6   7      146.02      153.76      4.05 o
   3   6   7      348.24      333.08      6.53 o
   4   6   7      433.83      439.74      8.79 o
   5   6   7      113.52      114.09      4.57 o
   6   6   7       82.29       86.98      4.38 o
   7   6   7       47.15       47.58      4.15 o
   8   6   7       44.04       49.45      5.05 o
   9   6   7       29.32       34.30      4.82 o
 -10   7   7        9.02       17.53      7.97 o
  -9   7   7       83.29       84.84     10.62 o
  -8   7   7        0.81       -3.55      3.55 o
  -7   7   7        0.04       -1.23      2.86 o
  -6   7   7        0.62        0.09      2.71 o
  -5   7   7      341.59      341.41      8.83 o
  -4   7   7      217.58      223.18      6.78 o
  -3   7   7      210.88      215.45     10.83 o
  -2   7   7      400.90      400.33      8.36 o
  -1   7   7      228.33      220.71      5.18 o
   0   7   7      326.34      320.63      6.29 o
   1   7   7      197.68      188.82      4.75 o
   2   7   7       94.17       99.32      3.36 o
   3   7   7       56.90       55.59      2.68 o
   4   7   7      116.99      102.33      4.43 o
   5   7   7       18.09       16.09      2.60 o
   6   7   7       37.62       41.15      3.68 o
   7   7   7      269.32      280.57      8.36 o
   8   7   7      231.28      217.40      8.82 o
   9   7   7       85.55       95.09      9.41 o
 -10   8   7       28.24       31.34      9.13 o
  -9   8   7       50.79       49.18     14.27 o
  -8   8   7        4.92        2.69      5.58 o
  -7   8   7       30.63       29.55      4.48 o
  -6   8   7       16.77       24.87      3.50 o
  -5   8   7       58.89       56.24      4.11 o
  -4   8   7       24.66       20.28      3.03 o
  -3   8   7       47.68       41.51      3.43 o
  -2   8   7       21.82       15.19      2.67 o
  -1   8   7       12.40        2.03      2.50 o
   0   8   7      174.54      167.88      4.48 o
   1   8   7       71.54       67.02      3.02 o
   2   8   7        0.07       -1.61      1.61 o
   3   8   7      225.41      214.18      4.77 o
   4   8   7        8.95        2.92      2.31 o
   5   8   7       29.98       24.90      3.52 o
   6   8   7      128.35      133.31      5.59 o
   7   8   7       58.37       50.36      4.19 o
   8   8   7        0.00        1.00      3.30 o
   9   8   7        0.00       -1.23      4.71 o
  -9   9   7       31.39       43.52      6.65 o
  -8   9   7        1.29       -3.52      3.52 o
  -7   9   7       58.51       64.08      5.42 o
  -6   9   7       12.12       12.52      3.75 o
  -5   9   7        6.23        5.62      2.94 o
  -4   9   7       22.17       24.60      3.18 o
  -3   9   7       34.43       35.80      3.22 o
  -2   9   7        2.73        2.08      2.38 o
  -1   9   7       65.84       62.52      3.23 o
   0   9   7        2.04        4.02      2.08 o
   1   9   7      303.21      266.65      6.02 o
   2   9   7       32.62       29.43      2.29 o
   3   9   7       14.52       16.78      2.66 o
   4   9   7       13.19       12.97      2.56 o
   5   9   7       16.27        9.42      2.70 o
   6   9   7        3.47        0.62      3.28 o
   7   9   7       19.45       17.44      3.50 o
   8   9   7        3.77       10.09      3.40 o
  -9  10   7       29.19       33.86      6.32 o
  -8  10   7        0.15       -2.25      4.73 o
  -7  10   7        1.99        3.90      3.69 o
  -6  10   7       16.62       16.53      3.92 o
  -5  10   7        5.82       10.79      3.54 o
  -4  10   7        3.45        1.19      2.67 o
  -3  10   7        1.18       -0.78      2.61 o
  -2  10   7       45.59       38.49      3.87 o
  -1  10   7       86.95       91.51      4.27 o
   0  10   7       27.65       26.94      2.51 o
   1  10   7        0.57       -1.76      1.76 o
   2  10   7        1.32        1.53      1.74 o
   3  10   7       30.01       37.55      3.15 o
   4  10   7       70.35       72.86      3.89 o
   5  10   7       49.75       44.00      3.49 o
   6  10   7      160.10      141.07      5.68 o
   7  10   7       22.18       16.86      3.38 o
   8  10   7        0.01        0.22      3.00 o
  -9  11   7        2.27        6.53      9.20 o
  -8  11   7       11.92        7.84      4.35 o
  -7  11   7        5.49        7.28      3.90 o
  -6  11   7       12.27       18.26      3.99 o
  -5  11   7       41.76       35.29      4.37 o
  -4  11   7      153.17      141.91     10.65 o
  -3  11   7      106.58      113.73      5.12 o
  -2  11   7        1.73        3.52      2.50 o
  -1  11   7      292.11      294.49      7.53 o
   0  11   7       32.13       25.67      2.47 o
   1  11   7        1.78       -1.07      1.79 o
   2  11   7       10.99       17.32      2.10 o
   3  11   7       58.36       57.85      2.80 o
   4  11   7        2.82        4.23      3.77 o
   5  11   7        1.10       -1.73      3.14 o
   6  11   7        6.99        1.62      2.62 o
   7  11   7       42.55       44.15      3.98 o
   8  11   7       67.21       67.39      4.89 o
  -8  12   7       88.44      100.91      7.22 o
  -7  12   7      172.96      176.48      9.76 o
  -6  12   7       36.38       41.65      4.84 o
  -5  12   7       24.11       18.77      3.95 o
  -4  12   7       30.36       32.54      4.22 o
  -3  12   7        8.07        4.20      3.95 o
  -2  12   7       11.15        6.22      2.93 o
  -1  12   7        1.95        4.25      2.43 o
   0  12   7      160.42      146.91      5.21 o
   1  12   7      128.64      123.33      4.10 o
   2  12   7       98.81      100.72      3.54 o
   3  12   7      103.87      122.24      3.99 o
   4  12   7      104.20      103.87      4.37 o
   5  12   7        2.36        1.88      2.46 o
   6  12   7        4.46        6.34      2.84 o
   7  12   7        1.80        2.91      2.85 o
  -8  13   7        5.20        8.37      4.77 o
  -7  13   7       22.07       23.28      5.03 o
  -6  13   7        1.81        3.39      3.87 o
  -5  13   7        2.93        1.55      3.63 o
  -4  13   7       22.27       16.56      3.61 o
  -3  13   7        2.78        0.34      3.02 o
  -2  13   7       51.08       45.96      4.21 o
  -1  13   7       61.88       52.85      4.05 o
   0  13   7       37.12       37.54      3.39 o
   1  13   7        1.71        3.81      2.01 o
   2  13   7        5.95        1.65      1.78 o
   3  13   7       27.17       23.73      2.39 o
   4  13   7       24.85       21.46      3.55 o
   5  13   7       56.98       56.75      4.24 o
   6  13   7       18.84       12.70      3.98 o
   7  13   7       13.91       12.40      3.48 o
  -7  14   7       52.90       50.80      5.88 o
  -6  14   7       37.99       42.57      5.21 o
  -5  14   7        0.22       -3.49      3.49 o
  -4  14   7        8.06        6.08      3.58 o
  -3  14   7        0.06        0.30      3.31 o
  -2  14   7        4.73        3.72      4.20 o
  -1  14   7       37.27       37.63      3.73 o
   0  14   7       74.67       72.75      4.21 o
   1  14   7        3.79        3.10      2.30 o
   2  14   7       51.31       57.46      3.30 o
   3  14   7       10.38        9.80      1.92 o
   4  14   7        0.03        2.08      3.22 o
   5  14   7       12.00        6.29      3.89 o
   6  14   7        3.37        0.25      4.05 o
  -6  15   7       30.77       53.52      8.05 o
  -5  15   7       21.93       29.65      4.67 o
  -4  15   7        5.32        8.50      3.62 o
  -3  15   7       12.39       12.95      3.56 o
  -2  15   7       87.47       77.96      5.05 o
  -1  15   7      228.49      212.70      7.45 o
   0  15   7       32.45       32.56      3.36 o
   1  15   7        6.81       12.23      2.55 o
   2  15   7       25.69       28.66      4.13 o
   3  15   7        0.05        0.87      2.90 o
   4  15   7        0.02        0.45      3.42 o
   5  15   7        9.45        9.09      3.89 o
  -5  16   7        1.34        1.84      4.84 o
  -4  16   7        1.74       -3.34      3.34 o
  -3  16   7        0.28       -3.09      3.09 o
  -2  16   7       62.17       57.99      5.55 o
  -1  16   7        7.23        2.64      3.08 o
   0  16   7       50.56       42.58      3.72 o
   1  16   7       56.77       58.36      3.93 o
   2  16   7       14.93       24.37      3.59 o
   3  16   7        3.26        4.71      3.06 o
   4  16   7       42.28       50.28      4.48 o
  -4  17   7        0.06       -2.18      3.93 o
  -3  17   7        0.85        0.70      3.38 o
  -2  17   7        0.69       -3.42      3.42 o
  -1  17   7       14.27       14.94      3.42 o
   0  17   7       59.29       70.77      4.43 o
   1  17   7        0.07        2.98      3.84 o
   2  17   7       10.56       13.82      3.69 o
   3  17   7        0.08       -0.03      2.91 o
  -2  18   7        8.41        6.63      4.07 o
  -1  18   7        1.57        1.73      2.99 o
   0  18   7       24.18       22.30      5.15 o
   1  18   7        6.87        5.32      6.08 o
 -10   0   8        1.30        8.07      7.75 o
  -9   0   8       25.39       37.28      9.07 o
  -8   0   8       39.86       28.41      8.29 o
  -7   0   8      103.38       90.86     10.16 o
  -6   0   8      437.66      431.48     29.73 o
  -5   0   8        6.87        7.69      4.53 o
  -4   0   8      609.03      598.18     17.60 o
  -3   0   8      982.56      981.96     47.08 o
  -2   0   8      219.18      205.14      9.18 o
  -1   0   8       32.03       30.83     15.41 o
   0   0   8      327.22      333.01     11.81 o
   1   0   8      678.19      703.56     19.10 o
   2   0   8      185.10      186.67     14.50 o
   3   0   8       22.35       35.36     10.30 o
   4   0   8      590.67      569.72     17.23 o
   5   0   8      395.91      399.87     14.01 o
   6   0   8       23.59       14.95      4.72 o
   7   0   8        0.01       -6.57      6.57 o
   8   0   8      234.68      231.45     11.65 o
   9   0   8      116.08      131.55     22.93 o
 -10   1   8       91.12       81.99      8.43 o
  -9   1   8       28.22       40.99     13.27 o
  -8   1   8        1.46        2.52      4.34 o
  -7   1   8        0.33       -3.94      3.94 o
  -6   1   8       11.64       11.37      3.23 o
  -5   1   8     1085.16     1038.48     18.79 o
  -4   1   8      230.37      237.14      7.17 o
  -3   1   8      110.49      112.26      6.02 o
  -2   1   8      445.69      439.22      9.92 o
  -1   1   8        0.32       -2.28      2.28 o
   0   1   8        3.00        4.61      2.67 o
   1   1   8       25.41       30.89      3.24 o
   2   1   8      188.13      180.19      6.05 o
   3   1   8      953.76      953.48     17.23 o
   4   1   8      328.07      324.04      8.57 o
   5   1   8        1.85        0.35      2.58 o
   6   1   8       99.57       95.37      5.09 o
   7   1   8       14.34        6.92      3.23 o
   8   1   8       31.56       29.46      4.08 o
   9   1   8        0.38        1.91      7.08 o
 -10   2   8       27.60       29.63      6.69 o
  -9   2   8       45.90       41.77      9.29 o
  -8   2   8       67.59       60.15      6.71 o
  -7   2   8        4.52        8.20      4.51 o
  -6   2   8       63.43       61.25      5.08 o
  -5   2   8      324.32      303.86      8.39 o
  -4   2   8      252.72      253.18      7.86 o
  -3   2   8      260.00      259.53      7.39 o
  -2   2   8        5.10        5.06      3.39 o
  -1   2   8      482.29      471.16     11.78 o
   0   2   8      466.54      479.84     10.37 o
   1   2   8        0.25        1.46      2.49 o
   2   2   8      364.31      350.11      8.66 o
   3   2   8       12.95       14.54      2.86 o
   4   2   8      314.96      299.39      7.32 o
   5   2   8       66.00       69.31      4.42 o
   6   2   8        2.72       -2.27      2.58 o
   7   2   8       24.36       23.44      3.77 o
   8   2   8       21.66       26.95      7.46 o
   9   2   8        0.47        1.50      3.82 o
 -10   3   8       11.07       24.23      9.37 o
  -9   3   8        2.64        6.61      5.16 o
  -8   3   8       84.89       88.69      8.15 o
  -7   3   8       28.37       36.20      6.09 o
  -6   3   8        0.75       -1.72      3.34 o
  -5   3   8       97.14      104.49      7.56 o
  -4   3   8        9.16       13.07      2.97 o
  -3   3   8       41.01       39.97      3.54 o
  -2   3   8      438.50      447.12     10.00 o
  -1   3   8       18.70       14.58      2.90 o
   0   3   8      385.28      371.97      9.91 o
   1   3   8      535.84      504.26     10.74 o
   2   3   8       72.88       61.93      3.90 o
   3   3   8        0.56       -1.45      2.40 o
   4   3   8        6.72        8.26      2.48 o
   5   3   8       19.14       15.09      5.04 o
   6   3   8       33.89       39.99      3.86 o
   7   3   8       27.75       32.31      3.84 o
   8   3   8       55.10       68.05      5.36 o
   9   3   8       24.81       24.56      4.88 o
 -10   4   8        4.55        0.68      7.09 o
  -9   4   8       49.70       61.41      7.21 o
  -8   4   8       35.30       36.48      6.03 o
  -7   4   8      129.27      146.34     10.20 o
  -6   4   8      418.07      424.44     12.17 o
  -5   4   8      321.04      318.55      9.99 o
  -4   4   8      165.90      158.16      9.43 o
  -3   4   8       53.70       52.46      3.98 o
  -2   4   8      247.86      249.39      6.45 o
  -1   4   8      675.43      642.67     11.41 o
   0   4   8      383.35      385.41     10.48 o
   1   4   8       72.18       64.59      4.11 o
   2   4   8      314.78      310.41      8.05 o
   3   4   8       41.49       41.14      3.50 o
   4   4   8       16.13        9.54      2.51 o
   5   4   8       13.32       10.61      2.63 o
   6   4   8      101.74      104.42      5.31 o
   7   4   8      140.33      152.15      6.54 o
   8   4   8      178.35      199.70      8.89 o
   9   4   8       16.18       35.99      5.84 o
 -10   5   8        0.42       -6.64      6.64 o
  -9   5   8       50.18       47.62     10.02 o
  -8   5   8      199.68      233.72      9.73 o
  -7   5   8      326.22      346.02     11.32 o
  -6   5   8        1.71       -3.25      3.25 o
  -5   5   8       12.47       11.38      3.43 o
  -4   5   8       76.02       83.47      4.64 o
  -3   5   8       55.19       54.47      3.46 o
  -2   5   8       42.33       44.01      3.20 o
  -1   5   8        3.21       -0.16      2.22 o
   0   5   8      559.16      539.94     11.21 o
   1   5   8      264.55      266.61      7.33 o
   2   5   8        2.50        2.35      2.38 o
   3   5   8       16.33       20.43      2.74 o
   4   5   8        6.79        3.75      2.48 o
   5   5   8      224.77      209.47      6.29 o
   6   5   8      248.46      243.54     10.79 o
   7   5   8       27.22       30.37      4.48 o
   8   5   8        4.54        9.05      4.00 o
   9   5   8        0.41       -1.13      5.75 o
  -9   6   8       11.54       12.71      7.89 o
  -8   6   8       36.22       35.55      6.16 o
  -7   6   8        0.52        5.83      3.77 o
  -6   6   8       97.07      103.73      6.16 o
  -5   6   8        9.04       14.19      3.50 o
  -4   6   8        2.49        5.66      2.90 o
  -3   6   8       43.47       39.16      3.56 o
  -2   6   8       36.63       36.90      3.08 o
  -1   6   8       79.15       74.48      3.73 o
   0   6   8      151.03      163.51      5.34 o
   1   6   8       93.19       87.57      4.38 o
   2   6   8       41.63       48.62      3.58 o
   3   6   8       59.86       60.37      4.02 o
   4   6   8       59.91       52.15      4.25 o
   5   6   8       12.00        8.44      2.66 o
   6   6   8       30.25       33.51      5.73 o
   7   6   8      105.18      105.51      6.94 o
   8   6   8       69.64       71.33      5.96 o
  -9   7   8       18.70       18.07      7.71 o
  -8   7   8        4.00        2.78      4.83 o
  -7   7   8        0.04        3.66      3.74 o
  -6   7   8       15.50       14.05      3.88 o
  -5   7   8        5.11        3.27      2.93 o
  -4   7   8       70.87       72.74      4.49 o
  -3   7   8        0.02        3.52      2.54 o
  -2   7   8      115.24      114.66      5.04 o
  -1   7   8        9.05        6.97      2.64 o
   0   7   8       67.84       67.53      3.61 o
   1   7   8       57.59       56.79      4.43 o
   2   7   8        3.36        0.34      2.55 o
   3   7   8       12.97       14.90      2.58 o
   4   7   8       15.83       21.02      3.08 o
   5   7   8       10.17        5.37      2.86 o
   6   7   8        4.07        8.32      3.06 o
   7   7   8        1.56       -3.11      3.30 o
   8   7   8       72.89       68.61      7.97 o
  -9   8   8        0.64        6.72      7.43 o
  -8   8   8        6.48        7.08      4.95 o
  -7   8   8        1.60        3.21      4.44 o
  -6   8   8        0.01        3.73      3.38 o
  -5   8   8       83.98       85.62      4.99 o
  -4   8   8      151.37      156.34      6.81 o
  -3   8   8      266.38      287.35     10.46 o
  -2   8   8       13.86        7.29      2.68 o
  -1   8   8       13.67       15.63      3.39 o
   0   8   8       27.83       30.74      5.67 o
   1   8   8       71.11       76.23      4.57 o
   2   8   8      236.28      228.31      7.60 o
   3   8   8      292.09      265.92      9.14 o
   4   8   8       95.48       90.91      6.91 o
   5   8   8       28.47       30.85      3.74 o
   6   8   8       26.56       33.27      4.54 o
   7   8   8       35.26       35.58      4.63 o
   8   8   8       17.01       16.16      4.20 o
  -9   9   8        9.08        8.99      7.93 o
  -8   9   8       13.68        5.99      5.08 o
  -7   9   8       45.63       45.20      6.18 o
  -6   9   8       13.02       18.77      7.85 o
  -5   9   8      121.97      127.42      8.46 o
  -4   9   8       18.13       25.28      4.80 o
  -3   9   8       55.37       51.94      4.49 o
  -2   9   8       56.09       64.23      4.10 o
  -1   9   8       20.65       21.36      3.57 o
   0   9   8       49.66       44.52      3.57 o
   1   9   8       21.85       18.12      3.89 o
   2   9   8      131.79      125.28      7.35 o
   3   9   8      474.25      487.27     17.19 o
   4   9   8      248.18      253.40      8.11 o
   5   9   8       14.82       16.69      3.23 o
   6   9   8       20.30       21.14      3.53 o
   7   9   8        0.73       -4.29      4.29 o
   8   9   8        4.11        4.98      6.50 o
  -8  10   8        4.66        1.97      5.30 o
  -7  10   8        5.02        5.05      4.85 o
  -6  10   8       12.42        5.33      5.40 o
  -5  10   8       40.98       34.99      6.58 o
  -4  10   8      205.93      209.54      7.28 o
  -3  10   8      252.75      258.88      7.81 o
  -2  10   8      108.98      108.30     10.33 o
  -1  10   8        1.13        0.81      2.76 o
   0  10   8        0.27       -2.40      3.25 o
   1  10   8      113.87      113.73      5.50 o
   2  10   8       20.71       30.16      5.47 o
   3  10   8       22.99       25.95      4.99 o
   4  10   8      137.94      133.58      6.90 o
   5  10   8      130.65      128.05      5.58 o
   6  10   8       16.29       14.41      3.35 o
   7  10   8       13.12       13.50      3.51 o
  -8  11   8        2.15       -1.54      5.03 o
  -7  11   8       29.53       41.89     13.61 o
  -6  11   8        6.62        3.46      3.84 o
  -5  11   8      209.14      210.17      8.75 o
  -4  11   8       24.53       18.27      3.95 o
  -3  11   8       60.44       62.73      5.10 o
  -2  11   8      135.65      141.90      5.94 o
  -1  11   8       40.44       41.59      5.42 o
   0  11   8        9.06       10.20      4.17 o
   1  11   8        5.11        2.34      2.77 o
   2  11   8       62.70       53.98      4.06 o
   3  11   8      160.85      167.07      8.00 o
   4  11   8       15.65       21.33      5.29 o
   5  11   8       31.97       34.44      4.09 o
   6  11   8       29.71       29.89      3.74 o
   7  11   8        0.01       -3.03      3.03 o
  -7  12   8        2.01        1.64      4.84 o
  -6  12   8      198.38      201.46      9.10 o
  -5  12   8       51.22       54.78      5.32 o
  -4  12   8        2.12        1.07      3.44 o
  -3  12   8        1.08        2.09      3.34 o
  -2  12   8       87.93       95.13      5.51 o
  -1  12   8      242.23      254.13      8.44 o
   0  12   8        3.86        8.57      2.73 o
   1  12   8        0.84        0.51      2.57 o
   2  12   8       71.21       77.46      7.83 o
   3  12   8        4.60        8.10      2.59 o
   4  12   8       21.47       19.78      3.71 o
   5  12   8        3.05        4.74      3.22 o
   6  12   8       93.86       96.32      5.10 o
  -7  13   8       79.27       93.81     11.40 o
  -6  13   8       56.70       67.84      6.08 o
  -5  13   8        2.57        6.03      3.88 o
  -4  13   8        0.74        1.43      3.37 o
  -3  13   8        9.83        2.82      3.73 o
  -2  13   8       88.08      102.80      5.92 o
  -1  13   8       32.10       35.04      6.06 o
   0  13   8      162.41      175.90      6.85 o
   1  13   8      124.79      123.53      6.43 o
   2  13   8       75.11       81.09      5.02 o
   3  13   8        0.22       -2.30      2.44 o
   4  13   8       11.27        5.82      2.82 o
   5  13   8       32.71       26.74      3.68 o
   6  13   8       55.60       74.26     12.65 o
  -6  14   8       36.78       63.87      6.14 o
  -5  14   8       10.09       12.25      4.16 o
  -4  14   8        0.23        3.45      3.58 o
  -3  14   8        5.31        4.75      3.56 o
  -2  14   8       59.60       76.20      5.26 o
  -1  14   8      291.19      279.67     10.82 o
   0  14   8      149.73      163.51      7.56 o
   1  14   8        2.83        2.79      3.08 o
   2  14   8       71.66       81.23      4.85 o
   3  14   8        5.31        9.96      2.66 o
   4  14   8        0.10        2.07      3.80 o
   5  14   8       10.91       10.01     11.03 o
  -5  15   8       53.19       69.18      6.21 o
  -4  15   8        0.12        4.86      3.78 o
  -3  15   8       11.78        7.96      3.70 o
  -2  15   8       52.29       47.66      4.97 o
  -1  15   8        2.75        2.05      3.33 o
   0  15   8      177.82      195.36      8.16 o
   1  15   8      215.72      228.11      8.26 o
   2  15   8        0.02        2.42      2.62 o
   3  15   8        3.70        5.48      3.76 o
   4  15   8        0.77       -1.10      5.44 o
  -4  16   8       15.49       16.92      6.68 o
  -3  16   8       72.79       74.73      5.76 o
  -2  16   8        9.77        7.82      4.04 o
  -1  16   8        7.55       12.32      3.49 o
   0  16   8       16.48       16.11      6.50 o
   1  16   8       62.33       77.83      7.61 o
   2  16   8       16.65       25.27      5.32 o
  -1  17   8        3.66       -0.12      3.50 o
  -9   1   9        0.43       -4.86      4.86 o
  -8   1   9       22.63       22.87      5.95 o
  -7   1   9        0.06       -2.12      4.06 o
  -6   1   9        1.61        2.35      3.58 o
  -5   1   9        8.33       10.39      4.27 o
  -4   1   9        0.75        0.52      3.47 o
  -3   1   9        0.72        3.13      2.85 o
  -2   1   9      111.50      111.19      5.18 o
  -1   1   9       17.02       13.26      2.94 o
   0   1   9        9.51       12.58      2.94 o
   1   1   9        0.17        2.97      2.76 o
   2   1   9        2.32       -1.88      2.50 o
   3   1   9        1.04       -0.49      2.77 o
   4   1   9       58.14       56.83      4.39 o
   5   1   9       28.82       30.91      3.89 o
   6   1   9        1.79        1.07      3.01 o
   7   1   9        1.45       -3.01      3.01 o
   8   1   9       19.52       20.97      4.13 o
  -9   2   9       44.49       48.65      7.21 o
  -8   2   9       93.96       84.55      7.86 o
  -7   2   9        1.83        9.50      5.41 o
  -6   2   9       21.64       23.56      5.09 o
  -5   2   9      338.84      336.10     10.79 o
  -4   2   9       13.34       15.76      3.37 o
  -3   2   9        8.87        9.06      3.83 o
  -2   2   9       37.93       36.23      3.63 o
  -1   2   9       72.50       57.30      6.66 o
   0   2   9      465.84      452.90     13.89 o
   1   2   9      137.37      144.23      5.88 o
   2   2   9       35.79       33.85      3.57 o
   3   2   9      236.84      243.69      7.68 o
   4   2   9      291.99      305.41      8.74 o
   5   2   9       85.37       82.52      5.06 o
   6   2   9       17.08       17.28      3.65 o
   7   2   9       45.96       39.26      4.51 o
   8   2   9        2.64       -2.53      3.34 o
  -9   3   9        3.75        7.51      5.31 o
  -8   3   9       10.67       15.24      5.69 o
  -7   3   9       45.37       49.39      6.26 o
  -6   3   9        1.74        0.33      3.57 o
  -5   3   9       20.20       19.60      4.06 o
  -4   3   9      276.72      278.48      8.30 o
  -3   3   9      199.91      212.74     10.31 o
  -2   3   9       62.95       63.82      4.29 o
  -1   3   9       78.72       83.08      5.35 o
   0   3   9       66.35       77.02      5.31 o
   1   3   9       14.73       11.50      3.01 o
   2   3   9       59.34       58.71      4.09 o
   3   3   9       13.15       12.39      3.07 o
   4   3   9       84.39       86.16      4.89 o
   5   3   9       35.08       36.02      3.99 o
   6   3   9       57.47       59.73      4.72 o
   7   3   9       41.67       46.87      4.68 o
   8   3   9       92.23       97.15      7.00 o
  -9   4   9        7.69       20.78      8.91 o
  -8   4   9       28.49       34.62      6.87 o
  -7   4   9       47.58       50.80      5.61 o
  -6   4   9        0.37       -3.51      3.51 o
  -5   4   9       15.64       16.13      4.11 o
  -4   4   9       26.95       29.89      5.70 o
  -3   4   9       49.96       56.36      4.33 o
  -2   4   9       26.78       19.83      3.28 o
  -1   4   9        2.89        2.55      2.67 o
   0   4   9        1.61        3.36      2.66 o
   1   4   9        3.00        4.21      2.87 o
   2   4   9       38.07       45.93      3.88 o
   3   4   9      158.44      146.26      6.05 o
   4   4   9       11.05        8.86      3.03 o
   5   4   9        0.07        1.17      3.55 o
   6   4   9        3.00        3.31      3.12 o
   7   4   9        5.77        3.22      3.97 o
   8   4   9        4.28        3.42      4.07 o
  -9   5   9       40.07       52.86     10.50 o
  -8   5   9        1.37        2.76      9.43 o
  -7   5   9        0.90        5.10      3.84 o
  -6   5   9        0.15        1.22      4.48 o
  -5   5   9        0.16        0.41      3.41 o
  -4   5   9       30.09       23.73      4.37 o
  -3   5   9        0.06       -0.80      3.62 o
  -2   5   9        3.12        2.11      3.19 o
  -1   5   9      104.79      105.65      6.26 o
   0   5   9       36.06       26.53      3.33 o
   1   5   9        0.19        2.39      2.69 o
   2   5   9        3.74        5.86      2.95 o
   3   5   9       30.92       22.83      3.38 o
   4   5   9        7.23        4.54      3.06 o
   5   5   9        0.93       -2.63      2.63 o
   6   5   9        3.63       -0.84      3.35 o
   7   5   9       13.49       18.58      4.41 o
   8   5   9       25.80       27.42      8.27 o
  -8   6   9       41.43       39.57      8.95 o
  -7   6   9       87.26       92.20      6.68 o
  -6   6   9       34.83       37.46      4.90 o
  -5   6   9       39.96       40.08      5.02 o
  -4   6   9       41.93       35.90      4.57 o
  -3   6   9       88.18       85.77      8.33 o
  -2   6   9        8.10        4.18      3.92 o
  -1   6   9        3.43       -2.89      2.89 o
   0   6   9      199.37      201.70      7.71 o
   1   6   9       26.70       24.21      3.84 o
   2   6   9      250.89      257.02      7.73 o
   3   6   9      160.91      156.39      7.13 o
   4   6   9        7.77        4.32      3.91 o
   5   6   9        4.60        6.92      3.41 o
   6   6   9       49.67       56.66      7.17 o
   7   6   9        6.94        2.22      4.79 o
  -8   7   9        0.56        2.15      5.07 o
  -7   7   9        1.93        0.60      7.28 o
  -6   7   9       35.77       33.26      8.04 o
  -5   7   9       58.59       53.46      5.09 o
  -4   7   9      208.16      203.48      8.36 o
  -3   7   9      140.59      168.80      7.48 o
  -2   7   9        9.90       14.30      3.53 o
  -1   7   9        3.09        1.69      3.10 o
   0   7   9       46.97       42.42      4.30 o
   1   7   9        7.05        9.40      3.75 o
   2   7   9        2.30        3.84      3.29 o
   3   7   9       22.43       24.47      3.99 o
   4   7   9       80.43       75.87      4.72 o
   5   7   9       50.55       54.80      4.93 o
   6   7   9       56.67       58.13      5.28 o
   7   7   9       38.03       41.46      5.88 o
  -8   8   9        7.32       12.46      6.28 o
  -7   8   9       28.09       23.42      5.73 o
  -6   8   9       17.62       28.57      6.70 o
  -5   8   9       86.40       96.60      6.17 o
  -4   8   9        0.17       -1.13      3.36 o
  -3   8   9        1.48        5.19      3.38 o
  -2   8   9        9.65        7.87      5.20 o
  -1   8   9        8.85        1.62      4.58 o
   0   8   9        1.68        1.93      3.05 o
   1   8   9       15.86       20.87      3.99 o
   2   8   9      158.06      153.34     15.08 o
   3   8   9      164.62      167.95      7.12 o
   4   8   9       28.92       31.59      4.41 o
   5   8   9       18.33       12.42      3.40 o
   6   8   9        0.28        1.42      3.39 o
   7   8   9        0.19       -2.98      3.65 o
  -7   9   9        9.23       10.59      5.33 o
  -6   9   9        6.80        4.00      4.63 o
  -5   9   9        4.98        6.18      4.35 o
  -4   9   9        2.86        3.28      5.52 o
  -3   9   9        0.14        0.29      3.12 o
  -2   9   9       18.53       18.21      3.86 o
  -1   9   9       17.28       16.93      3.66 o
   0   9   9       36.33       27.81      4.24 o
   1   9   9        6.38        4.64      3.24 o
   2   9   9       55.16       47.41      4.28 o
   3   9   9        1.96        4.34      3.23 o
   4   9   9       11.94        7.68      4.11 o
   5   9   9        5.25        0.49      3.91 o
   6   9   9        9.93        9.13      3.84 o
  -7  10   9      119.15      147.13     10.06 o
  -6  10   9       55.77       76.80     20.11 o
  -5  10   9        0.50        5.43      4.31 o
  -4  10   9        1.07       -1.12      3.81 o
  -3  10   9        0.99        0.24      3.28 o
  -2  10   9        1.13        3.28      3.20 o
  -1  10   9        2.14        4.49      3.26 o
   0  10   9       47.08       43.90      6.24 o
   1  10   9      121.52      106.36      5.75 o
   2  10   9      217.74      201.40      7.63 o
   3  10   9       24.05       24.54      3.82 o
   4  10   9       79.35       75.69      4.68 o
   5  10   9       26.94       28.77      3.85 o
   6  10   9       17.01       12.28      3.87 o
  -6  11   9       68.60       87.83      7.81 o
  -5  11   9       48.36       65.61      6.69 o
  -4  11   9        3.47        6.38      4.40 o
  -3  11   9        4.27        6.29      4.10 o
  -2  11   9       63.95       73.05      6.21 o
  -1  11   9      173.08      162.27      8.21 o
   0  11   9       18.83       19.73      3.75 o
   1  11   9       48.54       35.67      4.15 o
   2  11   9        0.02        0.45      3.08 o
   3  11   9        0.07        0.83      3.91 o
   4  11   9        9.86        5.10      3.10 o
   5  11   9        1.18        0.04      3.65 o
  -6  12   9       12.46       21.13      5.72 o
  -5  12   9        3.03        3.87      4.65 o
  -4  12   9        0.01       -0.37      3.91 o
  -3  12   9        0.34        4.48      4.17 o
  -2  12   9        6.75       10.73      4.90 o
  -1  12   9       19.75       12.21      4.13 o
   0  12   9       61.08       73.77      6.19 o
   1  12   9       15.09       24.03      4.24 o
   2  12   9       14.14       16.64      3.91 o
   3  12   9        0.31       -1.90      5.12 o
   4  12   9       22.69       34.62      5.49 o
   5  12   9       11.76       13.08      7.20 o
  -5  13   9        2.08        3.76      8.71 o
  -4  13   9        1.66        2.68      4.12 o
  -3  13   9        3.08       -3.21      3.84 o
  -2  13   9        4.12        4.89      4.06 o
  -1  13   9       34.98       50.64      5.36 o
   0  13   9        2.07        0.10      5.99 o
   1  13   9       63.84       62.66      5.23 o
   2  13   9        6.69        7.17      3.52 o
   3  13   9        1.78        4.54      4.70 o
   4  13   9        0.12       -3.00      3.00 o
  -4  14   9        4.17       14.74      4.84 o
  -3  14   9        0.09        2.31      4.19 o
  -2  14   9       17.44       27.94      4.87 o
  -1  14   9        1.16       -3.46      3.67 o
   0  14   9       15.58       24.24      4.80 o
   1  14   9       11.01       14.90      3.85 o
   2  14   9        6.87        6.28      3.52 o
   3  14   9        0.53       -0.81      4.68 o
  -2  15   9        0.29        3.88      3.84 o
  -1  15   9        0.77       -0.53      5.63 o
   0  15   9        2.29        0.42      3.62 o
   1  15   9        5.80       15.72      3.77 o
  -8   0  10       63.81       64.84     10.72 o
  -7   0  10       73.21       89.61     11.56 o
  -6   0  10       17.59       23.91      8.27 o
  -5   0  10      242.55      212.75     15.26 o
  -4   0  10      350.52      337.14     16.87 o
  -3   0  10      233.75      238.21     11.47 o
  -2   0  10      472.42      468.33     55.66 o
  -1   0  10      235.44      243.52     22.22 o
   0   0  10        8.94        9.86      5.39 o
   1   0  10      403.70      370.16     13.96 o
   2   0  10        1.78       -3.99      3.99 o
   3   0  10       19.65       21.91      5.12 o
   4   0  10       80.43       68.97      6.93 o
   5   0  10       20.93       23.88      5.51 o
   6   0  10       86.90       91.09      8.28 o
   7   0  10       87.17       92.52      8.65 o
  -8   1  10       85.40      111.47      9.20 o
  -7   1  10        0.90        9.75      5.27 o
  -6   1  10       29.02       27.40      5.83 o
  -5   1  10       14.61       12.95      4.29 o
  -4   1  10        1.74        6.02      3.28 o
  -3   1  10       35.52       33.53      4.04 o
  -2   1  10       10.24        8.47      3.27 o
  -1   1  10      171.85      166.64      6.83 o
   0   1  10      466.54      456.05     12.80 o
   1   1  10       16.26       16.39      3.96 o
   2   1  10       20.44       17.48      3.49 o
   3   1  10        8.23        8.69      3.42 o
   4   1  10       46.32       44.32      4.39 o
   5   1  10       59.11       61.90      4.90 o
   6   1  10        6.81        4.31      3.62 o
   7   1  10        2.24        3.47      3.64 o
  -8   2  10        0.06       -0.50      5.06 o
  -7   2  10       59.59       66.87      7.70 o
  -6   2  10        0.08       -4.09      4.09 o
  -5   2  10      158.36      162.13     12.25 o
  -4   2  10      282.33      274.04      9.91 o
  -3   2  10        0.01       -2.90      2.90 o
  -2   2  10      117.51      117.57      5.75 o
  -1   2  10       29.81       26.44      3.77 o
   0   2  10        0.13       -2.71      2.71 o
   1   2  10        0.91       -1.32      2.74 o
   2   2  10        4.60       -0.34      2.83 o
   3   2  10       81.86       76.39      5.75 o
   4   2  10       69.30       68.39      4.96 o
   5   2  10        4.92        4.90      3.42 o
   6   2  10       71.25       74.69      6.47 o
   7   2  10        5.18        3.86      3.73 o
  -8   3  10        4.64        2.90      5.40 o
  -7   3  10        2.22        4.65      5.32 o
  -6   3  10      114.27      114.65      7.31 o
  -5   3  10       87.13       92.57      6.39 o
  -4   3  10       64.86       68.39      6.17 o
  -3   3  10       88.02       86.32      6.05 o
  -2   3  10       51.30       56.91      4.50 o
  -1   3  10        0.29        3.63      2.93 o
   0   3  10        7.23        6.33      3.05 o
   1   3  10       34.07       21.61      3.57 o
   2   3  10       92.19       94.84      5.35 o
   3   3  10       10.00       10.46      3.48 o
   4   3  10       36.74       36.91      4.18 o
   5   3  10       57.10       49.85      4.76 o
   6   3  10       14.39        4.43      3.52 o
  -8   4  10        1.51       -4.60      5.05 o
  -7   4  10       20.92       19.75      5.81 o
  -6   4  10        5.00        2.55      7.08 o
  -5   4  10       20.42       18.93      4.60 o
  -4   4  10      263.17      285.37     10.26 o
  -3   4  10       48.82       69.08      6.86 o
  -2   4  10        0.01       -1.76      3.22 o
  -1   4  10        5.23        1.64      3.86 o
   0   4  10      196.27      204.77      7.37 o
   1   4  10       96.39       95.64      6.82 o
   2   4  10       81.87       89.40      5.22 o
   3   4  10        2.44        3.88      3.27 o
   4   4  10       70.31       69.20      4.99 o
   5   4  10       12.22       13.78      4.24 o
   6   4  10        0.08       -3.33      3.66 o
  -7   5  10        1.17       -4.72      4.72 o
  -6   5  10        1.05       -1.04      3.75 o
  -5   5  10      162.08      186.23      8.51 o
  -4   5  10       28.91       23.73      4.45 o
  -3   5  10       64.32       65.67      5.56 o
  -2   5  10       20.18       24.34      4.26 o
  -1   5  10        4.32        8.93      3.45 o
   0   5  10        2.11        0.88      3.43 o
   1   5  10        5.44        4.83      3.66 o
   2   5  10      320.24      353.31     13.83 o
   3   5  10      451.53      485.40     13.53 o
   4   5  10       98.39      111.84      6.63 o
   5   5  10        0.30       -2.69      3.60 o
   6   5  10        5.81        3.65      3.88 o
  -7   6  10       22.82       30.73      6.43 o
  -6   6  10        6.14        5.27      4.16 o
  -5   6  10       12.43       15.39      4.40 o
  -4   6  10      130.28      149.83     10.07 o
  -3   6  10       24.78       27.20      4.40 o
  -2   6  10        0.00       -2.80      3.18 o
  -1   6  10       24.76       31.62      4.19 o
   0   6  10       49.82       47.61      4.81 o
   1   6  10       39.84       44.10      4.78 o
   2   6  10       33.44       33.25      4.89 o
   3   6  10      100.87      110.94      6.54 o
   4   6  10      155.86      164.52     12.50 o
   5   6  10       52.43       54.44      5.34 o
   6   6  10        2.37       -3.54      3.54 o
  -7   7  10        0.03        7.65      6.70 o
  -6   7  10        8.55       16.21      4.47 o
  -5   7  10       38.38       40.46      5.13 o
  -4   7  10        5.69       12.50      4.11 o
  -3   7  10       26.71       36.50      4.67 o
  -2   7  10       58.74       55.61      5.09 o
  -1   7  10        1.82       -2.18      3.99 o
   0   7  10       98.99       96.48      6.07 o
   1   7  10        0.05       -3.14      3.14 o
   2   7  10        7.07       -0.06      3.36 o
   3   7  10       17.71       15.23      4.02 o
   4   7  10       53.89       55.87      5.29 o
   5   7  10       20.95       22.95      4.48 o
   6   7  10       15.00       15.08      4.40 o
  -6   8  10       82.73       88.81      8.43 o
  -5   8  10        0.24       -3.28      3.63 o
  -4   8  10        1.15        7.33      3.87 o
  -3   8  10       16.51       18.24      4.36 o
  -2   8  10      189.99      203.96      8.67 o
  -1   8  10      331.47      155.92      9.11 o
   0   8  10        4.59        6.20      3.56 o
   1   8  10        0.54       -2.67      3.16 o
   2   8  10       11.97       13.01      5.11 o
   3   8  10        1.99       -3.26      3.26 o
   4   8  10        0.01        1.15      3.55 o
   5   8  10       11.80       11.03      4.12 o
  -6   9  10        3.87        6.80      6.25 o
  -5   9  10        2.54        3.00      4.59 o
  -4   9  10        0.94        0.08      4.42 o
  -3   9  10       11.73        6.54      3.93 o
  -2   9  10        0.00       -3.29      3.29 o
  -1   9  10       76.54       84.72      5.82 o
   0   9  10      153.59      165.41      7.69 o
   1   9  10       32.61       42.49      4.72 o
   2   9  10       13.20        7.14      3.98 o
   3   9  10        2.10       -2.18      5.13 o
   4   9  10       52.53       50.04      7.18 o
   5   9  10       35.32       36.62      4.90 o
  -5  10  10        5.31        4.39      4.93 o
  -4  10  10        0.72        9.41      4.76 o
  -3  10  10       19.74       23.29      5.18 o
  -2  10  10       19.64       25.25      4.36 o
  -1  10  10       33.01       41.25      6.78 o
   0  10  10        0.36        4.18      3.73 o
   1  10  10       59.05       65.20      5.29 o
   2  10  10       10.41        4.55      3.56 o
   3  10  10       15.03       14.33      3.88 o
   4  10  10        0.97       -1.09      3.76 o
  -5  11  10        2.82        4.69      4.93 o
  -4  11  10        2.34        6.87      4.70 o
  -3  11  10        8.78       16.73     11.04 o
  -2  11  10        0.31       -2.08      4.06 o
  -1  11  10       43.64       43.35      7.03 o
   0  11  10       81.65       92.57      5.86 o
   1  11  10       20.10       22.73      4.21 o
   2  11  10       22.59       32.90      6.90 o
   3  11  10        1.21       -2.83      3.34 o
  -4  12  10       29.39       35.75      6.04 o
  -3  12  10        1.87       -0.17      4.39 o
  -2  12  10        6.29        2.57      4.37 o
  -1  12  10        2.13       -0.69      4.18 o
   0  12  10       38.76       41.00      5.44 o
   1  12  10       87.63      101.18      7.08 o
   2  12  10        1.46        7.39      4.18 o
  -2  13  10       19.60       19.49      4.98 o
  -1  13  10        1.65        1.16      4.00 o
   0  13  10        4.96       -0.61      4.29 o
   1  13  10       70.73       78.15      8.49 o
  -6   1  11        2.10        1.12      5.21 o
  -5   1  11        0.11        4.13      5.09 o
  -4   1  11       73.46       79.02      8.38 o
  -3   1  11       92.32      108.81      7.01 o
  -2   1  11       35.36       32.64      4.25 o
  -1   1  11        5.49        4.01      3.50 o
   0   1  11        3.20        5.88      3.46 o
   1   1  11       10.57       10.16      3.60 o
   2   1  11       29.75       30.08      4.26 o
   3   1  11        9.76        4.81      3.46 o
   4   1  11       13.89       14.53      3.92 o
   5   1  11       19.93       19.41      4.38 o
  -6   2  11       18.04       12.60      5.61 o
  -5   2  11       61.41       57.12      7.16 o
  -4   2  11        4.46       -1.12      4.04 o
  -3   2  11        0.02       -0.71      3.81 o
  -2   2  11       17.83       20.82      4.86 o
  -1   2  11       50.41       53.09      4.67 o
   0   2  11       79.52       84.35      8.78 o
   1   2  11        1.87       -3.21      3.25 o
   2   2  11       44.67       45.63      4.64 o
   3   2  11      162.05      163.47      7.46 o
   4   2  11       46.34       43.63      4.81 o
   5   2  11        7.50        4.05      4.15 o
  -6   3  11        8.34       -4.96      5.48 o
  -5   3  11       28.35       31.58      5.35 o
  -4   3  11       53.22       75.63      6.30 o
  -3   3  11        1.89        6.39      4.23 o
  -2   3  11       45.70       56.12      5.57 o
  -1   3  11        5.44        4.05      4.05 o
   0   3  11        0.02       -3.26      3.57 o
   1   3  11       17.94       10.56      3.77 o
   2   3  11        1.04        0.73      3.33 o
   3   3  11       41.72       42.61      5.32 o
   4   3  11       64.79       77.19      6.34 o
   5   3  11       21.01       22.80      5.00 o
  -6   4  11       15.13        9.56      5.55 o
  -5   4  11       15.39       15.54      4.64 o
  -4   4  11        1.28        4.24      3.97 o
  -3   4  11        0.01        0.61      3.97 o
  -2   4  11        5.01       12.08      4.23 o
  -1   4  11        4.63        2.60      3.88 o
   0   4  11        8.51        0.55      4.63 o
   1   4  11       27.98       29.66      4.56 o
   2   4  11        0.23       -1.62      3.82 o
   3   4  11        0.88        0.58      3.90 o
   4   4  11        2.61        1.30      5.12 o
   5   4  11        4.64        3.43      4.17 o
  -6   5  11        0.56       -5.63      8.21 o
  -5   5  11        5.54        7.59      4.94 o
  -4   5  11       10.48       15.30      4.69 o
  -3   5  11        0.02       -2.31      3.74 o
  -2   5  11        7.68        6.78      4.05 o
  -1   5  11        3.76       -2.65      3.82 o
   0   5  11       21.28       15.13      7.17 o
   1   5  11        3.11        6.94      3.98 o
   2   5  11        0.75       -3.67      3.77 o
   3   5  11        6.10        6.82      4.14 o
   4   5  11        8.83       -0.50      3.78 o
  -5   6  11       25.25       29.64      5.23 o
  -4   6  11        0.02       -1.94      4.03 o
  -3   6  11        0.19        0.51      3.96 o
  -2   6  11        1.29        3.90      4.04 o
  -1   6  11       21.09       25.78      5.23 o
   0   6  11       55.99       59.05     10.88 o
   1   6  11       21.56       13.99      4.32 o
   2   6  11       50.86       39.10      6.05 o
   3   6  11        9.58       12.39      4.44 o
   4   6  11       38.87       41.39      5.31 o
  -5   7  11       13.23       12.28      4.75 o
  -4   7  11       48.39       54.89      5.92 o
  -3   7  11        5.64        6.17      4.16 o
  -2   7  11       12.30       10.54      5.96 o
  -1   7  11       34.02       42.30      5.31 o
   0   7  11       43.54       41.34      5.16 o
   1   7  11        1.48        0.52      3.82 o
   2   7  11        1.29        1.21      4.19 o
   3   7  11        2.72       -3.75      3.76 o
  -4   8  11        2.49        0.83      4.78 o
  -3   8  11        0.96       -1.61      3.94 o
  -2   8  11       14.99       16.36      4.52 o
  -1   8  11       13.79       10.76      4.19 o
   0   8  11       26.23       38.80     10.22 o
   1   8  11       10.35        8.31      4.07 o
   2   8  11        1.61       -3.57      3.68 o
   3   8  11       11.27        3.07      3.97 o
  -3   9  11       31.05       27.99      5.68 o
  -2   9  11        7.58        3.21      4.72 o
  -1   9  11        2.06        4.09      3.97 o
   0   9  11        4.09        4.56      4.10 o
   1   9  11       17.50       24.32      4.68 o
   2   9  11       11.47       16.83      4.58 o
  -2  10  11        0.54       -0.54      4.45 o
  -1  10  11        8.70        3.38      6.14 o
   0  10  11        7.40       10.39      4.90 o
   1  10  11       42.87       50.21      5.36 o
  -4   0  12        0.35       -2.83      7.09 o
  -3   0  12       32.67       32.02      9.01 o
  -2   0  12        3.41        7.31      7.77 o
  -1   0  12        4.59        6.86      5.70 o
   0   0  12       20.42       26.09      6.49 o
   1   0  12        7.39       -2.23      5.26 o
   2   0  12       12.21        6.47      5.84 o
  -4   1  12       55.21       60.35      7.43 o
  -3   1  12       20.21       23.72      6.30 o
  -2   1  12        0.46        6.90      4.65 o
  -1   1  12        0.44        2.73      4.20 o
   0   1  12       23.97       19.32      5.04 o
   1   1  12       33.28       34.61      4.79 o
   2   1  12       35.44       45.41      5.16 o
  -4   2  12       48.49       52.65     14.48 o
  -3   2  12        3.58       -1.27      4.45 o
  -2   2  12        0.02       -3.51      3.51 o
  -1   2  12       11.02        7.95      4.57 o
   0   2  12       32.94       36.22      5.51 o
   1   2  12        1.48        1.15      8.91 o
   2   2  12       23.10       18.20      4.97 o
  -4   3  12        3.47       -4.83      4.83 o
  -3   3  12        1.14       -1.59      7.06 o
  -2   3  12       18.38       15.53      7.79 o
  -1   3  12       42.72       45.71      5.80 o
   0   3  12        2.74       15.06      8.35 o
   1   3  12       30.26       23.98      5.17 o
   2   3  12        0.08       -1.65      4.27 o
  -3   4  12       72.58      106.28     12.80 o
  -2   4  12      104.29      116.86      7.76 o
  -1   4  12       12.72        7.38      4.68 o
   0   4  12        5.29        6.53      5.34 o
   1   4  12       32.26       33.91      5.54 o
   2   4  12       15.58       -3.07      8.11 o
  -2   5  12       71.45       91.86      7.33 o
  -1   5  12      157.42      183.95      9.32 o
   0   5  12       92.15       93.41      8.56 o
   1   5  12       12.31        7.37      4.45 o
  -1   6  12        0.49       -2.31      4.21 o
   0   6  12        7.48        3.54      5.18 o
 
